# Supplementary material for: Spatial planning with long visual range benefits escape from visual predators in complex naturalistic environments
Source: Nat Commun. 2020 Jun 16;11:3057. doi: 10.1038/s41467-020-16102-1 (PMC7298009; doi:10.1038/s41467-020-16102-1)
Supplement: Supplementary file 9 — Source Data [file 41467_2020_16102_MOESM9_ESM.zip]

Archive with 119 entries (108 files):
- Source Data/
- Source Data/.DS_Store
- __MACOSX/Source Data/._.DS_Store
- Source Data/Okavango Source and Binary Images/
- Source Data/Epsisodes/
- Source Data/Source Data.xlsx
- Source Data/Okavango Source and Binary Images/GE_Okavango_HILAC.png
- Source Data/Okavango Source and Binary Images/Binary_Okavongo_HILAC.png
- Source Data/Okavango Source and Binary Images/GE_Okavango_LOLAC.png
- Source Data/Okavango Source and Binary Images/GE_Okavango_MIDLAC.png
- Source Data/Okavango Source and Binary Images/Binary_Okavongo_LOLAC.png
- Source Data/Okavango Source and Binary Images/Binary_Okavango_MIDLAC.png
- Source Data/Epsisodes/.DS_Store
- __MACOSX/Source Data/Epsisodes/._.DS_Store
- Source Data/Epsisodes/Supp. Mov. 1/
- Source Data/Epsisodes/Supp. Mov. 3/
- Source Data/Epsisodes/Supp. Mov. 4/
- Source Data/Epsisodes/Supp. Mov. 2/
- Source Data/Epsisodes/Supp. Mov. 1/OpenV5_TrialSurvival.csv
- Source Data/Epsisodes/Supp. Mov. 1/Entropy5V3_TrialSurvival.csv
- Source Data/Epsisodes/Supp. Mov. 1/OpenV2_TrialDeath.csv
- Source Data/Epsisodes/Supp. Mov. 1/Entropy5V3_TrialDeath.csv
- Source Data/Epsisodes/Supp. Mov. 1/OpenV5_TrialDeath.csv
- Source Data/Epsisodes/Supp. Mov. 1/OpenV4_TrialDeath.csv
- Source Data/Epsisodes/Supp. Mov. 1/OpenV3_TrialDeath.csv
- Source Data/Epsisodes/Supp. Mov. 1/OpemV4_TrialSurvival.csv
- Source Data/Epsisodes/Supp. Mov. 1/OpenV1_TrialDeath.csv
- Source Data/Epsisodes/Supp. Mov. 1/Entropy5V1_TrialSurvival.csv
- Source Data/Epsisodes/Supp. Mov. 1/OpenV2_TrialSurvival.csv
- Source Data/Epsisodes/Supp. Mov. 1/Entropy5V1_TrialDeath.csv
- Source Data/Epsisodes/Supp. Mov. 1/OpenV3_TrialSurvival.csv
- Source Data/Epsisodes/Supp. Mov. 1/Entropy5V5_TrialSurvival.csv
- Source Data/Epsisodes/Supp. Mov. 1/Entropy5V5_TrialDeath2.csv
- Source Data/Epsisodes/Supp. Mov. 1/Entropy5V5_TrialDeath1.csv
- Source Data/Epsisodes/Supp. Mov. 1/matlab_videos/
- Source Data/Epsisodes/Supp. Mov. 3/Entropy01_TrialSurvival.csv
- Source Data/Epsisodes/Supp. Mov. 3/Entropy07_TrialSurvival.csv
- Source Data/Epsisodes/Supp. Mov. 3/Entropy02_TrialSurvival.csv
- Source Data/Epsisodes/Supp. Mov. 3/Entropy03_TrialSurvival.csv
- Source Data/Epsisodes/Supp. Mov. 3/Entropy0_TrialSurvival.csv
- Source Data/Epsisodes/Supp. Mov. 3/Entropy02_TrialDeath.csv
- Source Data/Epsisodes/Supp. Mov. 3/Entropy0_TrialDeath.csv
- Source Data/Epsisodes/Supp. Mov. 3/Entropy03_TrialDeath.csv
- Source Data/Epsisodes/Supp. Mov. 3/Entropy09_TrialDeath.csv
- Source Data/Epsisodes/Supp. Mov. 3/Entropy08_TrialSurvival.csv
- Source Data/Epsisodes/Supp. Mov. 3/Entropy01_TrialDeath.csv
- Source Data/Epsisodes/Supp. Mov. 3/matlab_videos/
- Source Data/Epsisodes/Supp. Mov. 3/Entropy07_TrialDeath.csv
- Source Data/Epsisodes/Supp. Mov. 3/Entropy09_TrialSurvival.csv
- Source Data/Epsisodes/Supp. Mov. 3/Entropy08_TrialDeath.csv
- Source Data/Epsisodes/Supp. Mov. 4/Pred3_TrialDeath.csv
- Source Data/Epsisodes/Supp. Mov. 4/Env2_TrialDeath.csv
- Source Data/Epsisodes/Supp. Mov. 4/Env2Strat1_TrialSurvival.csv
- Source Data/Epsisodes/Supp. Mov. 4/Pred2Strat2_TrialSurvival.csv
- Source Data/Epsisodes/Supp. Mov. 4/Pred1Strat1_TrialSurvival.csv
- Source Data/Epsisodes/Supp. Mov. 4/Env1_TrialDeath.csv
- Source Data/Epsisodes/Supp. Mov. 4/matlab_videos/
- Source Data/Epsisodes/Supp. Mov. 4/Env1Strat1_TrialSurvival.csv
- Source Data/Epsisodes/Supp. Mov. 4/Env1Srat2_TrialSurvival.csv
- Source Data/Epsisodes/Supp. Mov. 4/Env2Strat2_TrialSurvival.csv
- Source Data/Epsisodes/Supp. Mov. 2/Entropy05_TrialSurvival.csv
- Source Data/Epsisodes/Supp. Mov. 2/OpenV5_TrialSurvival.csv
- Source Data/Epsisodes/Supp. Mov. 2/OpenV5_TrialDeath.csv
- Source Data/Epsisodes/Supp. Mov. 2/Entropy01_TrialSurvival.csv
- Source Data/Epsisodes/Supp. Mov. 2/OpenV3_TrialDeath.csv
- Source Data/Epsisodes/Supp. Mov. 2/OpenV3_TrialSurvival.csv
- Source Data/Epsisodes/Supp. Mov. 2/Entropy05_TrialDeath.csv
- Source Data/Epsisodes/Supp. Mov. 2/Entropy08_TrialSurvival.csv
- Source Data/Epsisodes/Supp. Mov. 2/Entropy01_TrialDeath.csv
- Source Data/Epsisodes/Supp. Mov. 2/matlab_analysis/
- Source Data/Epsisodes/Supp. Mov. 2/Entropy08_TrialDeath.csv
- Source Data/Epsisodes/Supp. Mov. 1/matlab_videos/Simulation17_VisualRange3_Depth5000_Episode_25.mp4
- Source Data/Epsisodes/Supp. Mov. 1/matlab_videos/Simulation11_VisualRange5_Depth5000_Episode_12.mp4
- Source Data/Epsisodes/Supp. Mov. 1/matlab_videos/Simulation9_Entropy_5_VisualRange1_Episode_1.mp4
- Source Data/Epsisodes/Supp. Mov. 1/matlab_videos/Simulation9_Entropy_5_VisualRange5_Episode_43.mp4
- Source Data/Epsisodes/Supp. Mov. 1/matlab_videos/Simulation9_Entropy_5_VisualRange5_Episode_6.mp4
- Source Data/Epsisodes/Supp. Mov. 1/matlab_videos/Simulation9_Entropy_5_VisualRange3_Episode_24.mp4
- Source Data/Epsisodes/Supp. Mov. 1/matlab_videos/Simulation0_VisualRange2_Depth5000_Episode_60.mp4
- Source Data/Epsisodes/Supp. Mov. 1/matlab_videos/Simulation17_VisualRange3_Depth5000_Episode_96.mp4
- Source Data/Epsisodes/Supp. Mov. 1/matlab_videos/Simulation9_Entropy_5_VisualRange5_Episode_34.mp4
- Source Data/Epsisodes/Supp. Mov. 1/matlab_videos/Simulation0_VisualRange1_Depth5000_Episode_0.mp4
- Source Data/Epsisodes/Supp. Mov. 1/matlab_videos/Simulation8_VisualRange4_Depth5000_Episode_1.mp4
- Source Data/Epsisodes/Supp. Mov. 1/matlab_videos/Simulation9_Entropy_5_VisualRange3_Episode_28.mp4
- Source Data/Epsisodes/Supp. Mov. 1/matlab_videos/Simulation8_VisualRange4_Depth5000_Episode_47.mp4
- Source Data/Epsisodes/Supp. Mov. 1/matlab_videos/Simulation11_VisualRange5_Depth5000_Episode_25.mp4
- Source Data/Epsisodes/Supp. Mov. 1/matlab_videos/Simulation9_Entropy_5_VisualRange1_Episode_29.mp4
- Source Data/Epsisodes/Supp. Mov. 3/matlab_videos/Simulation9_Occlusion7_Predator0_Episode_25.mp4
- Source Data/Epsisodes/Supp. Mov. 3/matlab_videos/Simulation9_Occlusion7_Predator0_Episode_1.mp4
- Source Data/Epsisodes/Supp. Mov. 3/matlab_videos/Simulation3_Occlusion9_Predator0_Episode_11.mp4
- Source Data/Epsisodes/Supp. Mov. 3/matlab_videos/Simulation2_Occlusion0_Predator0_Episode_1.mp4
- Source Data/Epsisodes/Supp. Mov. 3/matlab_videos/Simulation3_Occlusion9_Predator0_Episode_15.mp4
- Source Data/Epsisodes/Supp. Mov. 3/matlab_videos/Simulation19_Occlusion1_Predator0_Episode_43.mp4
- Source Data/Epsisodes/Supp. Mov. 3/matlab_videos/Simulation2_Occlusion0_Predator0_Episode_12.mp4
- Source Data/Epsisodes/Supp. Mov. 3/matlab_videos/Simulation2_Occlusion3_Predator0_Episode_30.mp4
- Source Data/Epsisodes/Supp. Mov. 3/matlab_videos/Simulation2_Occlusion3_Predator0_Episode_8.mp4
- Source Data/Epsisodes/Supp. Mov. 3/matlab_videos/Simulation19_Occlusion1_Predator0_Episode_16.mp4
- Source Data/Epsisodes/Supp. Mov. 3/matlab_videos/Simulation1_Occlusion8_Predator0_Episode_1.mp4
- Source Data/Epsisodes/Supp. Mov. 3/matlab_videos/Simulation4_Occlusion2_Predator0_Episode_19.mp4
- Source Data/Epsisodes/Supp. Mov. 3/matlab_videos/Simulation4_Occlusion2_Predator0_Episode_30.mp4
- Source Data/Epsisodes/Supp. Mov. 3/matlab_videos/Simulation1_Occlusion8_Predator0_Episode_0.mp4
- Source Data/Epsisodes/Supp. Mov. 4/matlab_videos/Simulation17_Occlusion4_Predator0_Episode_15.mp4
- Source Data/Epsisodes/Supp. Mov. 4/matlab_videos/Simulation9_Occlusion5_Predator0_Episode_15.mp4
- Source Data/Epsisodes/Supp. Mov. 4/matlab_videos/Simulation9_Occlusion5_Predator0_Episode_16.mp4
- Source Data/Epsisodes/Supp. Mov. 4/matlab_videos/Simulation5_Occlusion5_Predator0_Episode_29.mp4
- Source Data/Epsisodes/Supp. Mov. 4/matlab_videos/Simulation5_Occlusion5_Predator2_Episode_36.mp4
- Source Data/Epsisodes/Supp. Mov. 4/matlab_videos/Simulation5_Occlusion5_Predator3_Episode_34.mp4
- Source Data/Epsisodes/Supp. Mov. 4/matlab_videos/Simulation17_Occlusion4_Predator0_Episode_20.mp4
- Source Data/Epsisodes/Supp. Mov. 4/matlab_videos/Simulation17_Occlusion4_Predator0_Episode_21.mp4
- Source Data/Epsisodes/Supp. Mov. 4/matlab_videos/Simulation9_Occlusion5_Predator0_Episode_2.mp4
- Source Data/Epsisodes/Supp. Mov. 2/matlab_analysis/Simulation9_Occlusion5_Predator0_Episode_15.mp4
- Source Data/Epsisodes/Supp. Mov. 2/matlab_analysis/Simulation14_VisualRange5_Episode_98.mp4
- Source Data/Epsisodes/Supp. Mov. 2/matlab_analysis/Simulation4_Occlusion8_Predator0_Episode_23.mp4
- Source Data/Epsisodes/Supp. Mov. 2/matlab_analysis/Simulation12_Occlusion5_Predator0_Episode_16.mp4
- Source Data/Epsisodes/Supp. Mov. 2/matlab_analysis/Simulation13_VisualRange3_Episode_1.mp4
- Source Data/Epsisodes/Supp. Mov. 2/matlab_analysis/Simulation5_Occlusion1_Predator3_Episode_1.mp4
- Source Data/Epsisodes/Supp. Mov. 2/matlab_analysis/Simulation4_Occlusion8_Predator0_Episode_15.mp4
- Source Data/Epsisodes/Supp. Mov. 2/matlab_analysis/Simulation5_Occlusion1_Predator4_Episode_44.mp4
- Source Data/Epsisodes/Supp. Mov. 2/matlab_analysis/Simulation11_VisualRange3_Episode_47.mp4
- Source Data/Epsisodes/Supp. Mov. 2/matlab_analysis/Simulation13_VisualRange5_Episode_13.mp4
