# Supplementary material for: Spatial planning with long visual range benefits escape from visual predators in complex naturalistic environments
Source: Nat Commun. 2020 Jun 16;11:3057. doi: 10.1038/s41467-020-16102-1 (PMC7298009; doi:10.1038/s41467-020-16102-1)
Supplement: Supplementary file 9 — Source Data [file 41467_2020_16102_MOESM9_ESM.zip › Source Data/Source Data.xlsx]

## Sheet: Figure2
Figure 2a: Prey survival rate with varying visual range								Figure 2b: Average benefit of increased planning							Fig2c: Survival trajectories for visual range 1 and 5																	Figure 2d: Prey survival rate under habit
	Sample Predator Location (n=20, rows)														Visual range 1
Visual range	1	2	3	4	5			1	2	3	4	5			0	2	3	3	4	7	6	33	23	22	19	17	16	10	8			1	2	3	4	5
	number of forward states simulated = 1							Difference in survival rate between 5000 and 1000 states forward simulated							2	5	3	2	2	3	3	5	5	7	7	5	9	7	11			0.015	0.07	0.09	0.245	0.175
	0	0	0	0	0			0.02	-0.02	0.02	0.08	0.1			4	4	1	1	1	2	1	0	0	1	4	5	8	10	17			nan	0.015	0.025	0.087	0.128
	0	0	0	0	0			-0.06	0	-0.04	0.02	0.1			4	2	0	0	0	1	1	0	0	0	1	2	3	7	19			0.005	0.028	0.04	0.045	0.103
	0	0	0	0	0			0.02	0	0.04	0	0.1			5	2	0	0	0	1	1	0	0	0	0	1	0	5	19			0.03	0.013	0.085	0.072	0.077
	0	0	0	0	0			0	0	-0.02	0.06	0.06			5	1	0	0	0	1	1	0	0	0	0	1	1	6	19			0.043	0.05	0.035	0.055	0.07
	0	0	0	0	0			0.02	0.02	0.02	0.04	-0.02			5	1	0	0	0	2	1	0	0	0	0	0	0	6	19			0.007	0.05	0.035	0.053	0.075
	0	0	0	0	0			0.02	0.04	-0.04	0.08	0.16			5	1	0	0	0	2	0	0	0	0	0	0	0	6	19			0.013	0.043	0.045	0.028	0.11
	0	0	0	0	0			0	-0.02	0.1	0.04	0.02			5	1	0	0	0	2	0	0	0	0	0	0	0	6	20			0.013	0.06	0.05	0.073	0.115
	0	0	0	0	0			0	0.04	0.04	0.08	0.08			5	2	0	0	0	2	0	0	0	0	0	0	0	6	20			0.007	0.022	0.055	0.035	0.02
	0	0	0	0	0			0.02	0.02	0	0.08	0.08			4	2	0	0	0	2	0	0	0	0	0	0	0	7	19			0.02	0.018	0.003	0.025	0.065
	0	0	0	0	0.01			0	0.04	0.06	0	0.02			4	2	0	0	0	2	0	0	0	0	0	0	0	9	18			0.005	0.04	0.035	0.042	0.037
	0	0	0	0	0			0	0.02	0.04	0.04	-0.04			5	2	0	0	0	2	0	0	0	0	0	0	0	9	17			0.007	0.033	0.118	0.183	0.148
	0	0	0	0	0			-0.02	0.1	0	-0.08	0.12			11	8	1	1	1	2	2	2	0	0	0	0	0	14	24			0	0.02	0.018	0.092	0.035
	0	0	0	0	0			-0.02	0	0	0.02	0.06			11	11	11	11	11	11	11	33	25	25	25	25	25	25	23			0.02	0.035	0.04	0.013	0.07
	0	0	0	0	0			0	0.04	0.06	0.02	0.02			Visual range 5																	0.005	nan	0.065	0.058	0.17
	0	0	0	0	0			0.04	-0.06	-0.04	-0.1	0.04			42	58	65	69	76	86	93	206	109	93	81	73	59	49	35			0.022	0.025	0.01	0.072	0.055
	0	0	0	0.01	0			0.02	0.02	0.04	0.02	0.12			58	28	19	16	14	15	19	12	29	32	33	40	38	49	76			0.015	0.062	0.028	0.06	0.07
	0	0	0	0	0			0.04	-0.04	-0.02	0	0.02			81	31	21	16	13	11	4	1	2	6	12	21	23	29	100			0.013	0.045	0.057	0.038	0.113
	0	0	0	0	0			-0.02	0	0	-0.04	0.08			82	11	4	3	1	0	0	0	1	1	3	4	4	6	102			0.003	0.013	0.02	0.095	0.102
	0	0	0	0	0			-0.02	0.02	-0.04	0.06	0.06			83	10	2	1	0	0	0	0	0	1	0	2	5	9	104			0.003	0.03	0.045	0.023	0.083
	0	0	0	0	0			0	0.02	0.04	0.04	0.08			83	9	2	0	0	0	0	0	0	1	0	0	0	7	104
	number of forward states simulated = 10							Difference in survival rate between 1000 and 100 states forward simulated							83	9	2	0	0	0	0	0	0	1	0	0	0	7	104
	0	0	0	0	0			0.01	-0.01	0.04	0.06	0.13			83	9	2	0	0	0	0	0	0	1	0	0	0	10	104
	0	0	0	0	0			0.03	0.03	0.05	0.04	0.07			83	9	2	0	0	0	0	0	0	1	0	0	0	14	101
	0	0	0	0	0			0.01	0.05	0.03	0.07	0.07			83	10	2	0	0	0	0	0	0	1	0	0	0	14	99
	0	0	0	0	0			0	0.04	0.06	0.05	0.08			85	10	2	0	0	0	0	0	0	1	0	0	0	18	97
	0	0	0	0	0			0.01	0.03	0.04	0.03	0.09			85	11	2	0	0	0	0	0	0	1	0	0	0	21	93
	0	0	0	0	0			0.01	0.02	0.07	0.05	0.01			91	11	1	0	0	0	0	0	0	1	0	0	0	22	96
	0	0	0	0	0			0.01	0.04	0.03	0.05	0.09			110	24	4	3	3	3	3	11	14	12	11	15	14	49	114
	0	0	0	0	0			0.01	0.03	0.06	0.04	0.06			112	112	111	111	111	112	118	206	137	122	120	120	119	121	114
	0	0	0	0	0			0.01	0.02	0.03	0.04	0.05
	0	0	0	0	0			-0.01	0.03	0.03	0.07	0.08
	0	0	0	0	0			0.01	0.04	0.04	0.04	0.11
	0	0	0	0	0			0.03	0	0.05	0.09	0.05
	0	0	0	0	0			0	0.04	0.02	0.04	0.03
	0	0	0	0	0			0.02	0.02	0.02	0.06	0.05
	0	0	0	0	0			0	0.03	0.05	0.09	0.09
	0	0	0	0	0			0.01	0.03	0.02	0.07	0.02
	0	0	0	0	0			0	0.07	0.06	0.04	0.08
	0	0	0	0	0			0.03	0.02	0.03	0.07	0.05
	0	0	0	0	0			0.02	0.02	0.08	0.02	0.08
	0	0	0	0	0			0.01	0.03	-0.01	0.04	0.04
	number of forward states simulated = 100							Difference in survival rate between 100 and 10 states forward simulated
	0	0.06	0.02	0.01	0.01			0	0.06	0.02	0.01	0.01
	0	0.01	0.01	0.01	0			0	0.01	0.01	0.01	0
	0	0	0	0.01	0			0	0	0	0.01	0
	0.01	0.01	0	0	0.01			0.01	0.01	0	0	0.01
	0	0	0	0	0			0	0	0	0	0
	0	0	0	0	0.01			0	0	0	0	0.01
	0.01	0	0	0.01	0.01			0.01	0	0	0.01	0.01
	0	0	0	0	0			0	0	0	0	0
	0	0	0	0	0			0	0	0	0	0
	0.03	0.01	0	0	0			0.03	0.01	0	0	0
	0	0.01	0	0	0			0	0.01	0	0	0
	0	0	0.02	0.01	0			0	0	0.02	0.01	0
	0.02	0	0.01	0	0.01			0.02	0	0.01	0	0.01
	0	0	0	0	0.01			0	0	0	0	0.01
	0	0	0	0.01	0			0	0	0	0.01	0
	0	0	0	0	0.01			0	0	0	0	0.01
	0	0	0.01	0.02	0.01			0	0	0.01	0.02	0.01
	0	0	0.01	0	0.01			0	0	0.01	0	0.01
	0	0.01	0	0.01	0			0	0.01	0	0.01	0
	0	0	0.03	0	0.01			0	0	0.03	0	0.01
	number of forward states simulated = 1000							Difference in survival rate between 10 and 1 states forward simulated
	0.01	0.05	0.06	0.07	0.14			0	0	0	0	0
	0.03	0.04	0.06	0.05	0.07			0	0	0	0	0
	0.01	0.05	0.03	0.08	0.07			0	0	0	0	0
	0.01	0.05	0.06	0.05	0.09			0	0	0	0	0
	0.01	0.03	0.04	0.03	0.09			0	0	0	0	0
	0.01	0.02	0.07	0.05	0.02			0	0	0	0	0
	0.02	0.04	0.03	0.06	0.1			0	0	0	0	0
	0.01	0.03	0.06	0.04	0.06			0	0	0	0	0
	0.01	0.02	0.03	0.04	0.05			0	0	0	0	0
	0.02	0.04	0.03	0.07	0.08			0	0	0	0	-0.01
	0.01	0.05	0.04	0.04	0.11			0	0	0	0	0
	0.03	0	0.07	0.1	0.05			0	0	0	0	0
	0.02	0.04	0.03	0.04	0.04			0	0	0	0	0
	0.02	0.02	0.02	0.06	0.06			0	0	0	0	0
	0	0.03	0.05	0.1	0.09			0	0	0	0	0
	0.01	0.03	0.02	0.07	0.03			0	0	0	-0.01	0
	0	0.07	0.07	0.06	0.09			0	0	0	0	0
	0.03	0.02	0.04	0.07	0.06			0	0	0	0	0
	0.02	0.03	0.08	0.03	0.08			0	0	0	0	0
	0.01	0.03	0.02	0.04	0.05			0	0	0	0	0
	number of forward states simulated = 5000
	0.02	0.04	0.07	0.11	0.19
	0	0.04	0.04	0.06	0.12
	0.02	0.05	0.05	0.08	0.12
	0.01	0.05	0.05	0.08	0.12
	0.02	0.04	0.05	0.05	0.08
	0.02	0.04	0.05	0.09	0.1
	0.02	0.03	0.08	0.08	0.11
	0.01	0.05	0.08	0.08	0.1
	0.02	0.03	0.03	0.08	0.09
	0.02	0.06	0.06	0.07	0.09
	0.01	0.06	0.06	0.06	0.09
	0.02	0.05	0.07	0.06	0.11
	0.01	0.04	0.03	0.05	0.07
	0.02	0.04	0.05	0.07	0.07
	0.02	0	0.03	0.05	0.11
	0.02	0.04	0.04	0.08	0.09
	0.02	0.05	0.06	0.06	0.1
	0.02	0.02	0.04	0.05	0.1
	0.01	0.04	0.06	0.06	0.11
	0.01	0.04	0.04	0.06	0.09

## Sheet: Figure3
Figure 3a: Prey survival rate with varying clutter level													Figure 3b: Average benefit of increased planning															Figure 3c: Visually-occlusive spatial complexity																	Figure 3h: Spread of prey paths that led to survival
	Environment (n=20, rows)
Entropy	0	0.1	0.2	0.3	0.4	0.5	0.6	0.7	0.8	0.9			0	0.1	0.2	0.3	0.4	0.5	0.6	0.7	0.8	0.9						0	0.1	0.2	0.3	0.4	0.5	0.6	0.7	0.8	0.9								0	0.1	0.2	0.3	0.4
	number of states forward simulated = 100												Difference in survival rate between 5000 and 1000 states forward simulated															0	0.441215	0.719757	0.493458	0.913665	0.876939	0.904386	0.88106	0.690781	0.538651								0.627	0.689	0.737	0.704	0.81
	0.064	0.174	0.14	0.08	0.212	0.084	0.124	0.248	0.286	0.367			-0.016	0.065	-0.123	-0.016	0.244	-0.016	0.046	0.016	0	0.069			Low Entropy (averaged across entropies)			0	0.778032	0.882747	0.878726	0.900251	0.863051	0.876809	0.825176	0.677578	0.513084								0.369	0.707	0.56	0.756	0.802
	0.044	0.137	0.016	0.1	0.375	0.133	0.151	0.216	0.168	0.34			0	-0.011	0.056	0.192	0.196	0.04	0.196	0	0.216	0.017			Mid Entropy (averaged across entropies)			0	0.226525	0.931105	0.87551	0.846058	0.937563	0.840355	0.742318	0.588029	0.507955								0.564	0.667	0.801	0.863	0.681
	0.04	0.14	0.048	0.335	0.102	0.158	0.19	0.22	0.226	0.08			-0.048	0.016	0.112	0.028	0.343	0.264	0.283	-0.343	0.056	0			High Entropy (averaged across entropies)			0	0.665365	0.930306	0.916576	0.882937	0.998433	0.887598	0.799171	0.674152	0.421034								0.493	0.707	0.718	0.962	0.918
	0.032	0.072	0.16	0.362	0.237	0.218	0.207	0.216	0.088	0.093			-0.088	0.048	0.062	-0.009	0.293	0.309	0.234	-0.216	-0.023	-0.024						0	0.715783	0.984202	0.555115	0.978095	0.942355	0.813926	0.686872	0.654228	0.395168								0.631	0.712	0.756	0.756	0.734
	0.084	0.132	0.101	0.116	0.164	0.184	0.02	0.285	0.238	0.137			0.112	-0.008	0.059	0.072	0.12	0.03	0.04	-0.16	-0.045	0.005						0	0.675258	0.942453	0.76566	0.940163	0.915191	0.871114	0.872127	0.65616	0.481621								0.591	0.725	0.673	0.659	0.767
	0.024	0.117	0.06	0.064	0.123	0.071	0.015	0.434	0	0.475			0	-0.006	-0.001	0.072	0.04	0.285	0.107	-0.147	0	-0.045						0	0.466945	0.9267	0.924207	0.732681	0.974721	0.865071	0.78181	0.571231	0.530581								0.44	0.495	0.889	0.568	0.85
	0.056	0.072	0.124	0.052	0.072	0.18	0.149	0.016	0.219	0.282			-0.032	0.04	0.068	0.04	0.124	0.056	-0.12	0	-0.024	-0.096						0	0.506922	0.802189	0.626271	0.735876	0.906705	0.892352	0.845443	0.744148	0.429981								0.573	0.541	0.556	0.761	0.858
	0.068	0.032	0.084	0.171	0.203	0.2	0.245	0	0.116	0.088			0.024	0.048	0.016	0.437	0.204	0.28	0	0	0.032	-0.321						0	0.770798	0.587776	0.66796	0.953922	0.906783	0.809017	0.68946	0.573498	0.542235								0.591	0.73	0.908	0.495	0.725
	0.044	0.064	0.145	0.028	0.201	0.348	0.036	0.276	0.208	0.184			0.008	0.008	0.131	-0.016	0.218	0.295	0	0.064	0.037	-0.017						0	0.543472	0.840531	0.932589	0.892278	0.933568	0.812484	0.87193	0.650093	0.531665								0.422	0.604	0.645	0.291	0.903
	0.064	0.052	0.048	0.033	0.149	0.163	0.258	0.048	0.004	0.256			-0.064	-0.008	0.064	-0.001	0.136	0.007	-0.08	0.051	0.003	-0.063						0	0.382835	0.591523	0.723814	0.904654	0.979011	0.867468	0.711426	0.629678	0.484849								0.458	0.55	0.63	0.469	0.947
	0.048	0.068	0.08	0.032	0.144	0.116	0.264	0.053	0.163	0.016			-0.024	0.04	0.04	0	0.008	0.16	-0.113	-0.04	0.056	0.021						0	0.59165	0.498175	0.928046	0.933824	0.96184	0.933886	0.803392	0.658111	0.458992								0.627	0.689	0.716	0.896	0.855
	0.036	0.057	0.061	0.153	0.385	0.371	0.044	0.04	0.122	0.115			0.048	0.075	0.012	0.105	0.191	0.51	0.048	0.032	-0.04	0.011						0	0.705002	0.702549	0.943955	0.949003	0.930991	0.857039	0.831138	0.70901	0.524315								0.489	0.68	0.736	0.943	0.941
	0.068	0.056	0.075	0.093	0.277	0.294	0.324	0.016	0.179	0.32			0.016	0.072	-0.025	0.088	0.203	0.164	0.205	0.041	0	0.01						0	0	0.836882	0.606765	0.925529	0.912938	0.851622	0.844362	0.662973	0.42443								0.653	0.802	0.935	0.653	0.696
	0.06	0.1	0.154	0.028	0.262	0.373	0.165	0.093	0.016	0.242			0.064	-0.012	0.334	0.088	0.193	0.367	0.118	0	-0.094	0.064						0	0.691186	0.601142	0.889444	0.898784	0.90651	0.927886	0.79777	0.563102	0.504495								0.587	0.752	0.972	0.61	0.806
	0.072	0.092	0.136	0.052	0.264	0.177	0.322	0.045	0.107	0.193			0.072	0.024	0.19	0.08	0.263	0.142	0.083	0.002	0.024	0.079						0	0.47458	0.732765	0.562006	0.900357	0.898178	0.841075	0.832004	0.770613	0.562018								0.64	0.635	0.481	0.887	1
	0.1	0.108	0.092	0.185	0.327	0.065	0.377	0.012	0.117	0.048			-0.088	-0.125	0.064	0.037	0.265	0.19	0.176	0	0.024	0.076						0	0.671919	0.908246	0.946043	0.901858	0.918298	0.896066	0.863928	0.591283	0.500478								0.444	0.514	0.433	0.474	0.592
	0.06	0.064	0.064	0.036	0.036	0.466	0.313	0.032	0.004	0.056			0	0	-0.016	0.152	0	0.095	0.096	0.368	0.05	0.191						0	0.0778413	0.799379	0.846503	0.907081	1	0.881713	0.780864	0.730537	0.434529								0.716	0.595	0.426	0.516	0.951
	0.092	0.056	0.048	0.1	0.282	0.202	0.251	0.228	0.353	0			0.016	-0.049	0.04	0.018	0.107	0.091	0.36	0.08	0.061	0.011						0	0.654261	0.482036	0.634223	0.855072	0.916877	0.829041	0.807856	0.593132	0.496996								0.347	0.455	0.523	0.446	0.98
	0.052	0.044	0.024	0.04	0.367	0.08	0.128	0.004	0.004	0.2			0.008	0.016	0.056	0.04	0.369	0.24	0.13	0.696	-0.002	0.041						0	0.656332	0.367012	0.704321	0.894216	0.708063	0.9522	0.805791	0.654529	0.470906								0.467	0.473	0.724	0.662	0.681
	0.036	0.044	0.04	0.096	0.096	0.294	0.153	0	0.249	0.099			0.008	0.024	-0.024	0.15	0.129	0.119	0.144	0	0.275	0.042
	number of states forward simulated = 1000												Difference in survival rate between 1000 and 100 states forward simulated
	0.12	0.256	0.273	0.148	0.294	0.06	0.217	0.204	0.208	0.356			0.056	0.082	0.133	0.068	0.082	-0.024	0.092	-0.044	-0.078	-0.011						Figure 3d: Survival trajectories (entropy 0.0)
	0.072	0.165	0.036	0.148	0.434	0.147	0.327	0.2	0.136	0.21			0.028	0.029	0.02	0.048	0.059	0.013	0.176	-0.016	-0.032	-0.13						0	2	4	7	9	9	11	27	11	7	5	5	4	4	3
	0.076	0.156	0.056	0.358	0.132	0.244	0.319	0.192	0.22	0.216			0.036	0.016	0.008	0.023	0.031	0.086	0.129	-0.028	-0.006	0.137						3	5	5	7	5	4	5	7	7	4	4	3	1	2	5
	0.104	0.148	0.229	0.444	0.381	0.465	0.289	0.168	0.218	0.284			0.072	0.076	0.069	0.083	0.144	0.247	0.083	-0.048	0.13	0.191						5	6	6	6	2	2	2	2	4	3	3	3	3	2	7
	0.088	0.192	0.203	0.1	0.132	0.225	0	0.28	0.401	0.038			0.004	0.06	0.102	-0.016	-0.032	0.041	-0.02	-0.005	0.163	-0.1						7	6	3	4	1	1	0	0	1	3	4	2	2	0	7
	0.116	0.179	0.097	0.108	0.14	0.129	0.165	0.28	0.008	0.437			0.092	0.062	0.037	0.044	0.017	0.059	0.15	-0.155	0.008	-0.038						10	6	4	2	0	0	0	0	0	1	2	1	3	1	7
	0.108	0.068	0.218	0.084	0.158	0.316	0.168	0	0.19	0.052			0.052	-0.004	0.094	0.032	0.086	0.136	0.019	-0.016	-0.028	-0.23						10	4	1	0	0	0	0	0	0	1	3	2	3	2	7
	0.064	0.044	0.092	0.434	0.226	0.16	0.325	0	0.066	0.234			-0.004	0.012	0.008	0.263	0.024	-0.04	0.08	0	-0.05	0.146						12	4	0	0	0	0	0	0	0	0	1	2	2	3	8
	0.08	0.1	0.206	0.064	0.287	0.437	0.052	0.308	0.151	0.037			0.036	0.036	0.061	0.036	0.086	0.089	0.016	0.032	-0.057	-0.147						12	2	0	0	0	0	0	0	0	0	0	2	3	3	8
	0.08	0.072	0.072	0.02	0.172	0.208	0.305	0.14	0.004	0.446			0.016	0.02	0.024	-0.012	0.023	0.046	0.047	0.092	0	0.19						12	2	0	0	0	0	0	0	0	0	0	0	2	3	8
	0.068	0.092	0.104	0.036	0.196	0.296	0.397	0.664	0.104	0.048			0.02	0.024	0.024	0.004	0.052	0.18	0.132	0.611	-0.059	0.032						12	2	0	0	0	0	0	0	0	0	0	0	2	4	8
	0.06	0.138	0.134	0.199	0.476	0.409	0.176	0.044	0.188	0.203			0.024	0.081	0.073	0.046	0.092	0.038	0.132	0.004	0.066	0.088						12	2	0	0	0	0	0	0	0	0	0	0	1	5	9
	0.088	0.06	0.096	0.16	0.335	0.578	0.366	0.045	0.028	0.222			0.02	0.004	0.022	0.067	0.058	0.284	0.042	0.028	-0.151	-0.098						12	2	0	0	0	0	0	0	0	0	0	0	0	4	11
	0.12	0.19	0.353	0.004	0.351	0.505	0.209	0	0.064	0.255			0.06	0.09	0.199	-0.024	0.089	0.132	0.044	-0.093	0.048	0.012						12	2	0	0	0	0	0	0	0	0	0	0	0	2	11
	0.132	0.152	0.185	0.096	0.336	0.181	0.522	0.242	0.064	0.3			0.06	0.06	0.049	0.044	0.073	0.004	0.201	0.197	-0.043	0.106						15	3	1	1	1	1	1	1	1	1	1	1	1	2	11
	0.16	0.16	0.076	0.257	0.539	0.195	0.376	0.152	0.064	0.136			0.06	0.052	-0.016	0.072	0.212	0.13	-0.001	0.14	-0.053	0.088						15	17	17	17	17	17	17	27	12	12	12	12	12	12	11
	0.076	0.076	0.08	0.032	0.044	0.642	0.36	0.004	0.02	0.089			0.016	0.012	0.016	-0.004	0.008	0.177	0.047	-0.028	0.016	0.033						Figure 3e: Survival trajectories (entropy 0.3, nan's refer to occlusions)
	0.108	0.117	0.044	0.155	0.391	0.287	0.384	0.212	0.354	0			0.016	0.061	-0.004	0.055	0.109	0.084	0.133	-0.016	0	0						2	5	7	6	6	9	15	32	6	0	0	0	0	0	0
	0.092	0.048	0.028	0.048	0.448	0.192	0.224	0.048	0.02	0.54			0.04	0.004	0.004	0.008	0.081	0.112	0.096	0.044	0.016	0.34						4	5	3	4	8	10	10	11	10	5	1	0	0	0	nan
	0.048	0.068	0.108	0.065	0.229	0.417	0.36	0	0.324	0.468			0.012	0.024	0.068	-0.031	0.133	0.122	0.207	0	0.075	0.369						4	3	3	6	6	5	3	5	6	6	nan	nan	nan	nan	nan
	number of states forward simulated = 5000																											9	9	8	8	6	4	2	3	5	9	6	nan	0	nan	nan
	0.112	0.288	0.212	0.14	0.416	0.052	0.24	0.212	0.208	0.391																		11	8	4	5	4	1	1	1	3	6	12	9	4	4	3
	0.072	0.16	0.064	0.244	0.532	0.167	0.425	0.2	0.244	0.218																		13	7	3	1	2	0	0	0	0	0	3	7	7	8	9
	0.052	0.164	0.112	0.372	0.304	0.376	0.46	0.021	0.248	0.217																		14	5	2	1	2	0	0	0	0	0	1	0	1	1	9
	0.06	0.172	0.26	0.44	0.528	0.62	0.407	0.06	0.206	0.272																		14	6	2	1	1	nan	0	0	0	0	1	1	2	2	9
	0.144	0.188	0.232	0.136	0.192	0.24	0.02	0.2	0.379	0.041																		14	6	0	0	0	0	0	0	0	0	0	0	1	2	9
	0.116	0.176	0.096	0.144	0.16	0.272	0.218	0.206	0.008	0.414																		14	8	0	0	0	0	0	0	0	0	0	0	1	3	10
	0.092	0.088	0.252	0.104	0.22	0.344	0.108	0	0.178	0.004																		13	10	0	nan	0	0	0	0	0	0	0	0	0	2	10
	0.076	0.068	0.1	0.652	0.328	0.3	0.325	0	0.081	0.074																		12	9	0	nan	0	0	0	0	0	0	0	0	0	2	11
	0.084	0.104	0.272	0.056	0.396	0.584	0.052	0.34	0.17	0.028																		12	8	0	0	0	0	0	0	0	0	0	0	0	1	11
	0.048	0.068	0.104	0.02	0.24	0.212	0.265	0.166	0.005	0.415																		12	10	0	0	0	0	0	0	0	1	1	1	1	2	11
	0.056	0.112	0.124	0.036	0.2	0.376	0.34	0.644	0.132	0.059																		10	20	20	20	20	20	20	32	12	12	11	11	11	11	11
	0.084	0.176	0.14	0.252	0.572	0.664	0.2	0.06	0.168	0.208																		Figure 3f: Survival trajectories (entropy 0.5, nan's refer to occlusions)
	0.096	0.096	0.084	0.204	0.436	0.66	0.468	0.065	0.028	0.227																		nan	nan	2	2	2	3	6	68	32	nan	1	0	0	0	0
	0.152	0.184	0.52	0.048	0.448	0.688	0.268	0	0.017	0.287																		2	nan	1	0	1	4	16	33	36	nan	1	0	0	0	0
	0.168	0.164	0.28	0.136	0.468	0.252	0.564	0.243	0.076	0.339																		3	nan	nan	1	1	10	13	23	39	nan	2	2	1	0	1
	0.116	0.097	0.108	0.276	0.672	0.29	0.464	0.152	0.076	0.174																		3	nan	nan	nan	nan	10	12	18	38	nan	nan	nan	2	2	3
	0.076	0.076	0.072	0.108	0.044	0.69	0.408	0.188	0.045	0.185																		4	1	2	3	8	14	11	16	41	29	22	nan	nan	nan	3
	0.116	0.092	0.064	0.164	0.444	0.332	0.564	0.252	0.384	0.005																		4	1	2	3	10	8	4	10	20	34	25	14	3	2	4
	0.096	0.056	0.056	0.068	0.632	0.312	0.289	0.396	0.019	0.561																		4	nan	5	4	11	4	3	3	nan	29	17	19	8	2	3
	0.052	0.08	0.096	0.14	0.294	0.476	0.432	0	0.461	0.489																		7	nan	11	5	10	4	3	nan	nan	22	nan	14	11	4	4
																												9	7	12	3	7	2	1	0	0	21	4	10	9	3	6
																												8	7	5	1	4	1	1	0	0	17	5	14	13	2	6
																												6	6	5	2	4	2	5	6	1	18	2	13	14	2	6
																												6	8	8	3	3	2	5	6	11	19	7	13	12	1	6
																												8	9	8	6	4	4	5	28	35	28	19	17	10	5	6
																												9	11	5	6	nan	6	0	41	19	6	2	2	4	4	6
																												9	14	14	19	19	22	21	68	15	6	8	12	10	10	6
																												Figure 3g: Survival trajectories (entropy 0.9, nan's refer to occlusions)
																												nan	0	nan	0	0	2	3	18	7	nan	nan	1	0	nan	0
																												nan	0	0	0	nan	1	6	14	11	2	nan	1	1	0	nan
																												0	0	nan	nan	nan	nan	nan	18	10	5	1	1	nan	0	nan
																												nan	0	nan	0	nan	nan	18	18	nan	0	nan	0	0	0	nan
																												nan	0	0	0	1	4	18	nan	nan	nan	0	0	nan	0	0
																												0	0	nan	0	nan	nan	18	4	2	nan	0	0	nan	0	0
																												nan	0	0	nan	2	8	18	5	1	nan	0	0	nan	0	nan
																												nan	0	0	0	1	9	17	nan	nan	nan	0	0	0	0	nan
																												nan	0	0	0	nan	4	18	14	7	nan	nan	0	0	0	0
																												0	0	0	0	0	nan	9	17	7	nan	nan	nan	nan	nan	0
																												0	nan	nan	nan	0	0	nan	18	7	nan	0	nan	0	0	nan
																												0	0	nan	0	0	nan	nan	18	nan	0	0	0	0	0	nan
																												0	0	0	nan	0	nan	nan	18	nan	0	0	0	0	0	nan
																												0	0	0	0	nan	0	2	18	4	0	0	0	0	nan	0
																												0	0	nan	0	nan	0	7	18	6	2	0	0	nan	0	nan
[truncated: 19 more columns]

## Sheet: Figure4
Figure 4a: Example predator success trajectory																	Fig 4d: Example environment eigencentralities and eigencentraity gradients (nan's refer to occlusion locations)
0	1	0	1	0	0	0	4	3	0	6	2	8	7	2			Entropy 0.5 eigencentrality																Entropy 0.5 eigencentrality gradient
0	5	49	4	0	1	0	0	2	3	2	7	10	12	4			0.074	0.146	0.211	0.266	0.309	0.336	0.346	0.34	0.319	0.285	0.24	0.191	0.14	0.091	0.044		0.096	0.145	0.195	0.239	0.274	0.296	0.304	0.299	0.28	0.249	0.211	0.167	0.124	0.087	0.058
2	59	30	4	4	0	0	0	0	1	0	5	12	58	9			0.139	0.273	0.396	0.5	0.58	0.631	0.651	0.639	0.597	0.531	0.446	0.35	0.254	0.163	0.079		0.145	0.169	0.197	0.224	0.246	0.26	0.265	0.26	0.246	0.224	0.195	0.162	0.13	0.103	0.088
7	29	29	9	3	1	0	0	0	1	3	5	22	31	17			0.186	0.366	0.532	0.675	0.783	0.851	0.876	0.858	0.8	0.706	0.586	0.452	0.319	0.201	0.097		0.183	0.187	0.186	0.183	0.18	0.176	0.173	0.172	0.17	0.167	0.16	0.148	0.129	0.112	0.104
7	35	38	20	7	3	1	4	3	3	4	10	25	44	12			0.206	0.411	0.603	0.768	0.893	0.971	0.997	0.974	0.902	0.788	0.641	0.475	0.315	0.191	0.091		0.205	0.199	0.182	0.153	0.117	0.081	0.062	0.074	0.104	0.135	0.157	0.164	0.15	0.119	0.101
2	36	38	29	19	20	11	10	14	12	15	21	36	36	23			0.193	0.399	0.599	0.772	0.9	0.976	1	0.972	0.895	0.771	0.606	0.414	0.223	0.124	0.06		0.209	0.208	0.191	0.155	0.111	0.071	0.056	0.079	0.117	0.157	0.193	0.215	0.214	0.125	0.073
5	21	43	44	57	45	48	44	33	25	21	23	24	33	19			0.135	0.324	0.522	0.69	0.807	0.87	0.885	0.856	0.782	0.664	0.497	0.281	nan	nan	0.017		0.212	0.221	0.211	0.183	0.161	0.161	0.167	0.174	0.183	0.199	0.23	0.278	nan	nan	0.033
1	8	13	18	27	48	79	78	43	66	8	6	11	22	24			nan	0.186	0.387	0.542	0.632	0.663	0.665	0.639	0.583	0.494	0.352	0.165	nan	nan	0.005		nan	0.252	0.229	0.203	0.208	0.248	0.262	0.259	0.243	0.219	0.224	0.225	nan	nan	0.009
3	4	3	9	25	48	58	84	65	55	11	8	13	28	19			nan	nan	0.233	0.366	0.409	0.374	0.361	0.344	0.318	0.292	0.192	nan	nan	0.001	0.002		nan	nan	0.221	0.184	0.219	0.333	0.333	0.32	0.293	0.2	0.195	nan	nan	0.001	0.002
1	4	3	21	35	41	22	34	61	82	29	10	12	30	18			nan	nan	0.141	0.218	0.195	nan	nan	nan	nan	0.115	0.093	nan	nan	0.002	0.002		nan	nan	0.131	0.119	0.181	nan	nan	nan	nan	0.128	0.092	nan	nan	0.002	0
5	6	15	42	42	28	24	29	50	74	62	24	14	44	17			nan	nan	0.087	0.134	0.12	0.045	nan	0.008	0.02	0.055	0.05	0.019	0.009	0.005	0.002		nan	nan	0.079	0.067	0.071	0.065	nan	0.012	0.024	0.048	0.039	0.022	0.009	0.004	0.003
8	21	63	55	35	23	13	11	9	22	66	59	41	38	35			nan	nan	0.058	0.089	0.085	0.052	0.023	0.012	0.015	0.024	0.023	0.015	0.009	0.006	0.003		nan	nan	0.049	0.037	0.034	0.031	0.023	0.006	0.012	0.028	0.025	0.009	0.005	0.003	0.003
10	55	57	42	24	14	15	4	6	9	32	77	75	64	43			0.008	0.02	0.047	0.064	0.063	0.046	0.024	nan	nan	nan	nan	0.007	0.006	0.005	0.002		0.013	0.022	0.025	0.023	0.021	0.021	0.023	nan	nan	nan	nan	0.007	0.003	0.002	0.002
48	77	57	26	14	18	18	12	19	18	27	42	82	87	47			0.01	0.022	0.037	0.047	0.047	0.037	0.024	0.01	0.005	0.002	nan	0.003	0.004	0.003	0.002		0.012	0.014	0.016	0.017	0.017	0.015	0.014	0.011	0.005	0.003	nan	0.003	0.002	0.002	0.002
53	65	50	34	39	23	29	22	21	31	25	25	31	42	12			0.008	0.017	0.026	0.031	0.031	0.026	0.018	0.011	0.006	0.003	0.002	0.002	0.003	0.002	0.001		0.009	0.011	0.014	0.016	0.016	0.013	0.01	0.007	0.004	0.002	0.001	0.001	0.001	0.001	0.001
																	0.005	0.009	0.013	0.016	0.016	0.014	0.01	0.006	0.004	0.002	0.001	0.001	0.001	0.001	0.001		0.006	0.009	0.013	0.016	0.016	0.013	0.009	0.005	0.003	0.002	0.001	0.001	0.001	0.001	0.001
Figure 4b: Open environment eigencentrality
0	0.038	0.073	0.104	0.129	0.148	0.159	0.163	0.159	0.148	0.129	0.104	0.073	0.038	0			Entropy 0.9 eigencentrality																Entropy 0.9 eigencentrality gradient
0.038	0.113	0.182	0.242	0.291	0.328	0.351	0.358	0.351	0.328	0.291	0.242	0.182	0.113	0.038			0	0	nan	0	nan	0.009	0.031	0.053	0.065	nan	0.036	0.011	nan	nan	0		0	0	nan	0	nan	0.018	0.023	0.029	0.096	nan	0.069	0.021	nan	nan	0
0.073	0.182	0.282	0.369	0.441	0.494	0.527	0.538	0.527	0.494	0.441	0.369	0.282	0.182	0.073			0	0	0	nan	0	nan	0.036	0.076	0.157	0.132	0.104	nan	0.013	nan	0		0	0	0	nan	0	nan	0.039	0.066	0.09	0.087	0.094	nan	0.021	nan	0
0.104	0.242	0.369	0.481	0.572	0.64	0.682	0.696	0.682	0.64	0.572	0.481	0.369	0.242	0.104			nan	0	nan	nan	nan	nan	0.011	nan	0.236	0.166	0.17	nan	0.043	0.03	nan		nan	0	nan	nan	nan	nan	0.018	nan	0.164	0.074	0.121	nan	0.044	0.035	nan
0.129	0.291	0.441	0.572	0.679	0.759	0.808	0.825	0.808	0.759	0.679	0.572	0.441	0.291	0.129			0	0	0	0	nan	0	nan	0.345	0.441	nan	0.28	0.21	0.095	0.055	0.024		0	0	0	0	nan	0	nan	0.403	0.351	nan	0.207	0.178	0.08	0.036	0.033
0.148	0.328	0.494	0.64	0.759	0.848	0.903	0.921	0.903	0.848	0.759	0.64	0.494	0.328	0.148			nan	nan	nan	nan	0	nan	nan	0.675	0.847	0.627	0.527	0.304	nan	0.03	0.022		nan	nan	nan	nan	0	nan	nan	0.533	0.281	0.365	0.194	0.264	nan	0.021	0.009
0.159	0.351	0.527	0.682	0.808	0.903	0.96	0.98	0.96	0.903	0.808	0.682	0.527	0.351	0.159			0	nan	0	0	nan	nan	0.557	0.992	1	0.655	0.495	0.247	nan	0.02	0.017		0	nan	0	0	nan	nan	0.641	0.269	0.176	0.402	0.27	0.29	nan	0.011	0.004
0.163	0.358	0.538	0.696	0.825	0.921	0.98	1	0.98	0.921	0.825	0.696	0.538	0.358	0.163			0	0	nan	nan	0.227	0.452	0.812	0.982	0.743	nan	0.174	nan	nan	0.016	0.015		0	0	nan	nan	0.267	0.361	0.268	0.184	0.569	nan	0.213	nan	nan	0.007	0.003
0.159	0.351	0.527	0.682	0.808	0.903	0.96	0.98	0.96	0.903	0.808	0.682	0.527	0.351	0.159			0	nan	0.056	0.135	0.283	0.424	0.637	0.631	0.424	nan	0.068	0.026	0.017	0.019	0.014		0	nan	0.071	0.123	0.152	0.287	0.324	0.502	0.487	nan	0.078	0.026	0.006	0.002	0.006
0.148	0.328	0.494	0.64	0.759	0.848	0.903	0.921	0.903	0.848	0.759	0.64	0.494	0.328	0.148			0	nan	0.047	0.097	0.131	nan	0.197	nan	nan	nan	0.021	nan	0.01	0.014	0.01		0	nan	0.056	0.079	0.128	nan	0.319	nan	nan	nan	0.034	nan	0.011	0.006	0.006
0.129	0.291	0.441	0.572	0.679	0.759	0.808	0.825	0.808	0.759	0.679	0.572	0.441	0.291	0.129			nan	nan	nan	nan	0.046	0.016	nan	0	nan	nan	nan	0.001	nan	0.007	0.005		nan	nan	nan	nan	0.066	0.023	nan	0.001	nan	nan	nan	0.001	nan	0.006	0.005
0.104	0.242	0.369	0.481	0.572	0.64	0.682	0.696	0.682	0.64	0.572	0.481	0.369	0.242	0.104			0	nan	0	0	nan	0.006	0.002	0.001	0.001	0.001	0.002	0.003	0.003	0.004	nan		0	nan	0	0	nan	0.007	0.003	0.001	0	0.001	0.002	0.001	0.001	0.003	nan
0.073	0.182	0.282	0.369	0.441	0.494	0.527	0.538	0.527	0.494	0.441	0.369	0.282	0.182	0.073			0	0	0	0	0.001	0.003	nan	nan	0	nan	0.002	0.003	0.003	0.002	nan		0	0	0	0	0.001	0.003	nan	nan	0	nan	0.002	0	0.002	0.002	nan
0.038	0.113	0.182	0.242	0.291	0.328	0.351	0.358	0.351	0.328	0.291	0.242	0.182	0.113	0.038			0	nan	nan	nan	nan	0.001	nan	nan	0.001	nan	0.002	0.003	nan	0.001	0		0	nan	nan	nan	nan	0.001	nan	nan	0	nan	0.001	0.001	nan	0.001	0.001
0	0.038	0.073	0.104	0.129	0.148	0.159	0.163	0.159	0.148	0.129	0.104	0.073	0.038	0			0	0	0	nan	0	0.001	0.001	0.001	0.001	0.002	0.003	0.003	0.001	nan	0		0	0	0	nan	0	0.001	0	0.001	0.001	0.001	0	0.001	0.001	nan	0
																	0	0	nan	0	0	nan	0	0.001	0.001	0.001	0.002	0.002	0.001	0	0		0	0	nan	0	0	nan	0	0	0	0	0.001	0.001	0.001	0.001	0
[truncated: 21 more columns]

## Sheet: Figure5
Figure 5a: Lacunarity of randomly generated environments													Figure 5b: Visually-occlusive environment complexity					Figure 5c: Average benefit of increased planning					Figure5d: Prey survival rate under habit and planning
	Sample Environment																						Coastal		Land		Structrued Aquatic
Entropy	0	0.1	0.2	0.3	0.4	0.5	0.6	0.7	0.8	0.9			Coastal	Land	Structured Aquatic			Coastal	Land	Structured Aquatic			Habit survival rate (%)	Planning survival rate (%)	Habit survival rate (%)	Planning survival rate (%)	Habit survival rate (%)	Planning survival rate (%)
		0.168	1.764	1.724	1.056	0.952	0.72	0.634	0.329	0.254			0.72	0.914	0.441			0.527	16.282	7.34			15.8	11.2	9.6	41.6	14.2	28.8
		2.395	1.715	1.335	1.156	0.846	0.501	0.429	0.352	0.28			0.493	0.877	0.691			2.6	-2.017	-3.892			7.8	7.2	1.8	5.2	21.4	20.8
		0.531	1.103	1.062	1.093	0.84	0.926	0.519	0.32	0.252			0.778	0.904	0.539			0.89	6.934	2.917			8.2	5.2	6.6	24	38.2	39.065
		1.493	1.481	0.883	0.587	0.887	0.801	0.534	0.337	0.24			0.883	0.881	0.678			3.8	-1.4	9.221			9.4	6	22.8	21.2	27.4	24.4
		2.039	0.9	1.895	1.062	0.614	0.792	0.548	0.345	0.255			0.879	0.691	0.513			12	-3.892	-5.663			10.4	14.4	21.4	20.8	21.4	21.797
		1.881	1.464	1.502	1.139	0.715	0.586	0.708	0.347	0.251			0.665	0.539	0.588			6.2	2.917	2.493			12.6	11.6	38.2	39.065	9.8	24.8
		2.064	0.72	1.299	0.913	0.962	0.786	0.46	0.306	0.27			0.93	0.879	0.508			6.522	12	6.855			16.6	9.2	2.8	24.4	49.8	21.655
		2.418	1.129	1.183	1.323	0.742	0.582	0.549	0.392	0.23			0.716	0.9	0.674			2.6	12.733	5.322			9.2	7.6	17.2	53.2	33.8	20.609
		1.715	1.783	1.036	0.767	0.859	0.687	0.796	0.344	0.264			0.555	0.863	0.421			2.784	2.667	8.367			9.4	8.4	8.667	16.667	33.2	27.2
		2.79	1.451	1.517	0.971	0.693	0.77	0.651	0.361	0.262			0.675	0.877	0.654			2.797	18.614	5.895			6.4	4.8	11.5	42.5	19.8	37.871
		2.799	1.806	1.528	1.328	0.653	0.537	0.529	0.344	0.233			0.942	0.825	0.395			1.767	-0.8	-4.708			8.2	5.6	20	20	48.8	4.051
		2.508	2.104	1.215	0.804	0.527	0.74	0.498	0.355	0.244			0.766	0.678	0.656			5.8	9.221	0.416			7.8	8.4	27.4	24.4	0	0.816
		1.077	1.292	0.493	1.111	0.786	0.711	0.542	0.365	0.257			0.467	0.513	0.482			1.8	-5.663	-4.193			9	9.6	21.4	21.797	49.4	41.388
		2.006	0.483	1.526	0.64	0.739	0.726	0.411	0.326	0.236			0.924	0.931	0.571			3.6	1.6	-2.624			14.2	15.2	9.6	16.4	21	17.821
		1.566	1.79	1.301	0.824	0.775	0.545	0.554	0.347	0.266			0.507	0.876	0.531			3	5.992	-16.306			19.4	16.8	5.8	11.2	3.6	0.4
		2.778	0.71	1.428	0.873	0.84	0.807	0.581	0.365	0.275			0.626	0.846	0.744			34.977	2.568	-0.934			18	11.6	49.6	37.2	5.6	8.127
		1.817	1.593	1.118	1.138	0.792	0.744	0.529	0.327	0.258			0.736	0.938	0.43			11.361	18.685	-8.767			12	7.6	9.2	30.4	18.8	7.375
		3.431	1.729	1.281	1.031	0.334	0.69	0.648	0.369	0.245			0.771	0.84	0.573			2.2	17.506	-0.968			12.6	11.6	0.2	37.6	23.4	16.986
		2.256	1.697	1.623	1.034	0.965	0.686	0.565	0.328	0.257			0.588	0.742	0.542			9.616	20.584	-8.215			10	9.6	8.6	46	0.6	2.849
		2.116	2.105	1.998	1.191	1.215	0.712	0.584	0.357	0.252			0.543	0.588	0.65			0.6	-18.535	0.122			6.2	5.2	20.2	2.093	0	0.526
													0.841	0.508	0.532			4.388	2.493	6.348			9.6	21.2	9.8	24.8	31.6	41.466
													0.933	0.917	0.63			-0.645	6.855	-0.145			8.6	14	49.8	21.655	1.6	13.2
													0.383	0.883	0.485			3.2	3.681	2.663			5	16	34.4	44	11.8	5.886
													0.592	0.998	0.658			3.188	21.877	1.302			1	6.4	13.4	52.8	16.4	16.8
													0.724	0.888	0.459			0.2	27.834	4.952			2.8	24.4	13.2	62	10.4	20.816
													0.905	0.799	0.709			3	15.861	-7.53			10.2	17.2	21.333	40.667	0.8	2.8
													0.592	0.674	0.524			7.824	-13.204	-4.384			14.4	26	14.6	6	22.8	22.727
													0.498	0.984	0.663			4.254	5.322	-2.302			9.2	18.8	33.8	20.609	0	1.702
													0.928	0.978	0.424			7.595	8.367	3.799			8	13.6	33.2	27.2	20.6	28.669
													0.703	0.942	0.563			-0.146	8.022	-0.961			11.2	17.6	12.4	23.2	3.4	7.6
													0	0.814	0.504			3.908	4.41	9.239			6.2	9.6	11.2	19.2	25.8	33.888
													0.607	0.687	0.771			3.2	3.538	-1.467			7.6	14.4	3	24	2	7.6
													0.691	0.654	0.562			4.2	1	8.167			10	8.8	0	2	7.6	17.38
													0.601	0.94	0.591			11.955	-8.239	3.294			14.4	10.4	47.4	20	0	4.516
													0.889	0.915	0.5			6.176	5.895	11.188			7.6	6.8	19.8	37.871	10.6	18.452
													0.475	0.871	0.731			-3.661	-4.708	8.755			22	65.2	48.8	4.051	3.2	33.2
													0.562	0.872	0.435			5.465	2.858	3.07			7.2	32.8	3.8	16	40.4	38.419
													0.672	0.656	0.593			0.6	17.187	0.541			11.6	10.4	2.4	27.2	0	0.541
													0.908	0.482	0.497			0	12.826	0.712			5.8	27.2	13	21.826	0	1.916
													0.078	0.927	0.655			0.559	-15.069	19.076			10.2	6.8	38	20.63	15.2	56.065
													0.799	0.924	0.471			1.8	0.416	17.49			10.2	10.4	0	0.816	15.4	46.131
													0.847	0.733				3.644	-4.193	20.542			1.8	2	49.4	41.388	46.2	48.878
													0.654	0.975				1	8.097				8	11.2	16.8	25.2
													0.482	0.865				3	3.6				11.8	12.4	14.4	10.4
													0.634	0.782				2.4	10.502				0.6	3.6	5.4	22
													0.656	0.571				2.396	9.6				5.8	20	3.6	34.4
													0.367	0.531				2.188	-5.074				9	17.6	1.2	10.8
													0.704	0.802				5.943	-0.8				10.6	14	0	0
													0.894	0.626				13.109	-2.624				7.8	25.2	21	17.821
													0.708	0.736				12.073	-16.306				10.4	8.4	3.6	0.4
													0	0.907				2	1.188				14.6	18.4	10.8	10
													0	0.892				1.4	34.977				8.6	4.8	22	65.2
													0	0.845				-0.6	11.361				19.2	16.4	7.2	32.8
													0	0.744				-0.8	12				24.6	28	7	30
													0	0.668				5.8	3.99				13.6	13.6	34.25	32.5
													0	0.954				4.6	0				14.2	9.739	0	0
													0	0.907				1	-0.934				20.2	27.6	5.6	8.127
													0	0.809				1	1				5.4	7.6	7	5.6
													0	0.689				2.2	15.215				8	7.2	5.4	39.6
													0	0.573				-2.4	19.17				12	9.2	0.8	58.4
													0	0.542				-0.2	0.776				6	6.4	0.4	5.2
													0	0.892				3.6	4.797				19.6	16.4	44	34
													0	0.934				1.8	-0.968				11.8	5.6	23.4	16.986
													0	0.812				6.2	-8.215				7.8	5.6	0.6	2.849
													0	0.872				6.6	7.963				8.4	6.8	10.8	24
													0	0.65				-1.4	2.657				6.2	8	0.2	21.2
													0	0.532				0.8	-1.658				6.8	9.6	1.75	26.5
													0	0.905				1.6	7.155				11.6	14	28.2	16.555
													0	0.979				2.4	0.122				7	29.363	0	0.526
													0	0.867				1	6.348				6.4	47.61	31.6	41.466
														0.711					3						5.8	20
														0.63					17						5.2	37.6
														0.485					0.951						5.6	34
														0.928					28.567						24.4	64.4
														0.934					-0.145						1.6	13.2
														0.962					2.663						11.8	5.886
														0.934					7.595						7.8	25.2
														0.803					14.147						18.6	57.2
														0.658					27.38						5.6	66.4
														0.459					9.024						7	20.024
														0.705					1.78						19	6
														0.703					1.302						16.4	16.8
														0.944					4.952						10.4	20.816
														0.949					3.8						11.4	9.6
														0.931					-0.146						10.4	8.4
														0.857					7.743						11	20.4
														0.831					13.019						6.8	43.6
														0.709					22.417						32.75	66
														0.524					12.334						12	46.8
														0.837					3.491						8.4	6.525
														0.926					-7.53						0.8	2.8
														0.913					-4.384						22.8	22.727
														0.852					26.669						18.2	52
														0.844					14.129						12.2	44.8
														0.663					24.926						7.8	68.8
														0.889					8.127						5.6	26.8
														0.899					-4.668						0	0
														0.907					-2.302						0	1.702
														0.928					3.799						20.6	28.669
														0.798					6.176						13.6	13.6
														0.563					16.784						9.8	46.8
														0.504					7.287						3	25.2
														0.733					14.19						6.8	56.4
														0.9					9.948						32	24.318
														0.898					-0.961						3.4	7.6
														0.841					9.239						25.8	33.888
														0.832					2.4						10.2	10.8
														0.771					23.874						5	67.2
														0.562					16						11.25	29
														0.946					8.769						30.8	46.4
														0.902					7						2.2	15.2
														0.918					-1.467						2	7.6
														0.896					8.167						7.6	17.38
														0.864					7.4						6	10.8
														0.591					0.392						0.2	4.4
														0.5					13.589						6.4	68.98
														0.847					7.163						20.2	40.8
														0.907					17						4.2	18.8
														1					3.294						0	4.516
														0.882					11.188						10.6	18.452
														0.781					3.644						19.6	16.4
														0.731					10.784						7.2	44.4
														0.855					8.755						3.2	33.2
														0.917					24.623						5.2	56.4
														0.829					3.2						22.2	25.2
														0.808					3.07						40.4	38.419
														0.593					0.541						0	0.541
														0.497					22.476						9.8	63.2
														0.894					17.592						7.8	31.2
														0.708					11.277						1	28.894
														0.952					37						16	39.6
														0.806					0.712						0	1.916
														0.655					19.076						15.2	56.065
														0.471					13.109						7	29.363
																			12.073						6.4	47.61
																			17.531						38.4	43.2
																			0						0	0
																			17.49						15.4	46.131
																			20.542						46.2	48.878

## Sheet: Supp. Fig. 3
Visual range 1
0	2	3	3	4	7	6	33	23	22	19	17	16	10	8
2	5	3	2	2	3	3	5	5	7	7	5	9	7	11
4	4	1	1	1	2	1	0	0	1	4	5	8	10	17
4	2	0	0	0	1	1	0	0	0	1	2	3	7	19
5	2	0	0	0	1	1	0	0	0	0	1	0	5	19
5	1	0	0	0	1	1	0	0	0	0	1	1	6	19
5	1	0	0	0	2	1	0	0	0	0	0	0	6	19
5	1	0	0	0	2	0	0	0	0	0	0	0	6	19
5	1	0	0	0	2	0	0	0	0	0	0	0	6	20
5	2	0	0	0	2	0	0	0	0	0	0	0	6	20
4	2	0	0	0	2	0	0	0	0	0	0	0	7	19
4	2	0	0	0	2	0	0	0	0	0	0	0	9	18
5	2	0	0	0	2	0	0	0	0	0	0	0	9	17
11	8	1	1	1	2	2	2	0	0	0	0	0	14	24
11	11	11	11	11	11	11	33	25	25	25	25	25	25	23
Visual range 2
5	5	7	10	12	14	16	81	63	58	57	49	36	25	20
7	3	7	7	4	3	2	2	9	6	13	25	35	26	36
11	7	8	4	2	2	1	1	2	2	3	4	17	24	45
12	5	2	0	0	0	0	1	0	0	0	1	4	18	52
12	4	0	0	0	0	0	1	1	1	1	1	1	11	53
12	4	0	0	0	0	0	0	0	0	0	1	1	11	53
12	4	0	0	0	0	0	0	0	0	0	1	1	11	52
12	4	0	0	0	0	0	0	0	0	0	1	1	13	52
12	4	0	0	0	0	0	0	0	0	0	1	2	16	50
12	6	0	0	0	0	0	0	0	0	0	0	1	17	48
10	6	0	0	0	0	0	0	0	0	0	0	1	19	47
10	6	0	0	0	0	0	0	0	0	0	0	1	22	45
11	7	0	0	0	0	0	0	0	0	0	0	0	22	46
19	11	1	1	1	1	3	6	2	2	2	2	2	36	61
22	22	23	23	23	25	26	81	67	66	65	65	66	65	62
Visual range 3
18	21	26	29	32	33	35	104	65	54	48	40	31	17	12
28	13	10	7	6	5	8	6	18	20	25	33	44	34	38
30	3	2	4	3	1	0	1	2	3	4	4	19	26	53
32	4	3	2	1	0	0	0	0	0	3	3	4	15	57
32	2	0	1	1	0	0	0	0	0	0	0	0	11	57
32	2	0	1	1	0	0	0	0	0	0	0	0	11	58
32	2	0	1	1	0	0	0	0	0	0	0	0	10	58
32	2	1	1	1	0	0	0	0	0	0	0	0	10	58
32	2	1	0	1	0	0	0	0	0	0	0	0	14	58
32	3	2	0	1	0	0	0	0	0	0	0	0	14	54
31	2	2	0	1	0	0	0	0	0	0	0	0	15	54
31	2	2	0	1	0	0	0	0	0	0	0	0	19	56
34	3	2	0	1	0	0	0	0	0	0	0	0	21	55
44	18	5	2	2	1	1	10	7	3	3	3	3	40	60
44	44	46	46	46	47	48	104	72	70	67	65	66	68	60
Visual range 4
13	15	18	22	23	27	36	138	90	82	72	64	48	39	25
17	7	6	6	7	16	15	19	23	26	26	36	31	33	44
23	8	13	16	15	11	3	4	2	5	11	23	33	42	67
34	15	14	7	4	2	1	3	0	0	2	4	8	24	75
36	6	3	2	1	0	0	2	0	0	0	1	4	19	77
36	4	1	0	0	0	1	2	0	0	0	0	2	18	76
37	5	1	0	0	0	1	1	0	0	0	0	2	20	75
37	4	0	0	0	0	1	1	0	0	0	0	2	20	74
37	4	0	0	0	0	1	1	0	0	0	0	2	21	73
38	5	0	0	0	0	1	1	0	0	0	0	2	23	73
40	4	0	0	0	0	1	1	1	1	1	1	3	28	71
40	4	0	0	0	0	1	0	0	0	0	0	2	29	66
46	4	0	0	0	0	1	1	0	0	0	0	2	31	71
58	18	4	4	3	2	3	12	5	5	6	6	8	44	84
59	60	60	61	62	63	68	138	114	104	102	101	101	98	93
Visual range 5
42	58	65	69	76	86	93	206	109	93	81	73	59	49	35
58	28	19	16	14	15	19	12	29	32	33	40	38	49	76
81	31	21	16	13	11	4	1	2	6	12	21	23	29	100
82	11	4	3	1	0	0	0	1	1	3	4	4	6	102
83	10	2	1	0	0	0	0	0	1	0	2	5	9	104
83	9	2	0	0	0	0	0	0	1	0	0	0	7	104
83	9	2	0	0	0	0	0	0	1	0	0	0	7	104
83	9	2	0	0	0	0	0	0	1	0	0	0	10	104
83	9	2	0	0	0	0	0	0	1	0	0	0	14	101
83	10	2	0	0	0	0	0	0	1	0	0	0	14	99
85	10	2	0	0	0	0	0	0	1	0	0	0	18	97
85	11	2	0	0	0	0	0	0	1	0	0	0	21	93
91	11	1	0	0	0	0	0	0	1	0	0	0	22	96
110	24	4	3	3	3	3	11	14	12	11	15	14	49	114
112	112	111	111	111	112	118	206	137	122	120	120	119	121	114

## Sheet: Supp. Fig. 4
Visual range 1
t = observation																t = observation + 2																t = observation + 4																t = observation + 6
0	0	0	0	0	0	0	0	0	0	0	0	0	0	0		0	0	0	0	0	0	0	0	0	0	0	0	0	0	0		0	0	0	0	0	0	0	0	0	0	0	0	0	0	0		0	0
0	0	0	0	0	0	0	0	0	0	0	0	0	0	0		0	0	0	0	0	0	0	0	0	0	0	0	0	0	0		0	0	0	0	0	0	0	0	0	0	0	0	0	0	0		0	0
0	0	0	0	0	0	0	0	0	0	0	0	0	0	0		0	0	0	0	0	0	0	0	0	0	0	0	0	0	0		0	0	0	0	0	0	0	0	0	0	0	0	0	0	0		0	0
0	0	0	0	0	0	0	0	0	0	0	0	0	0	0		0	0	0	0	0	0	0	0	0	0	0	0	0	0	0		0	0	0	0	0	0	0	0	0	0	0	0	0	0	0		0	0
0	0	0	0	0	0	0	0	0	0	0	0	0	0	0		0	0	0	0	0	0	0	0	0	0	0	0	0	0	0		0	0	0	0	0	0	0	0	0	0	0	0	0	0	0		0	0
0	0	0	0	0	0	0	0	0	0	0	0	0	0	0		0	0	0	0	0	0	0	0	0	0	0	0	0	0	0		0	0	0	0	0	0	0	0	0	0	0	0	0	0	0		0	0
0	0	0	0	0	0	0	0	0	0	0	0	0	0	0		0	0	0	0	0	0	0	0	0	0	0	0	0	0	0		0	0	0	0	0	0	0	0	0	0	0	0	0	0	0		0	0
0	0	0	0	0	0	0	0	0	0	0	0	0	0	0		0	0	0	0	0	0	0	0	0	0	0	0	0	0	0		0	0	0	0.024	0.128	0	0.093	0.02	0	0	0	0	0	0	0		0	0.002
0	0	0	0	0	0	0	0	0	0	0	0	0	0	0		0	0	0	0	0	0	0	0	0	0	0	0	0	0	0		0	0.001	0.005	0.036	0.081	0.151	0.074	0.018	0.004	0	0	0	0	0	0		0	0
0	0	0	0	0	0	0	0	0	0	0	0	0	0	0		0	0	0	0.011	0.166	0	0.137	0.021	0	0	0	0	0	0	0		0	0	0.002	0.019	0.049	0.08	0.055	0.019	0.001	0	0	0	0	0	0		0	0.001
0	0	0	0	0	0	0	0	0	0	0	0	0	0	0		0	0	0	0.027	0.1	0.185	0.085	0.009	0	0	0	0	0	0	0		0	0	0.002	0.008	0.03	0.033	0.014	0.004	0	0	0	0	0	0	0		0	0
0	0	0	0	0	1	0	0	0	0	0	0	0	0	0		0	0	0	0.007	0.049	0.106	0.036	0.005	0.001	0	0	0	0	0	0		0	0	0.001	0.004	0.008	0.017	0.007	0.002	0	0	0	0	0	0	0		0	0
0	0	0	0	0	0	0	0	0	0	0	0	0	0	0		0	0	0	0	0.011	0.016	0.015	0.001	0	0	0	0	0	0	0		0	0	0	0	0.002	0.002	0.001	0	0	0	0	0	0	0	0		0	0
0	0	0	0	0	0	0	0	0	0	0	0	0	0	0		0	0	0	0	0.002	0.005	0	0	0	0	0	0	0	0	0		0	0	0	0	0	0.001	0.001	0.001	0	0	0	0	0	0	0		0	0
0	0	0	0	0	0	0	0	0	0	0	0	0	0	0		0	0	0	0	0	0.002	0	0	0	0	0	0	0	0	0		0	0	0	0	0	0	0	0	0	0	0	0	0	0	0		0	0
Visual range 2
t = observation																t = observation + 2																t = observation + 4																t = observation + 6
0	0	0	0	0	0	0	0	0	0	0	0	0	0	0		0	0	0	0	0	0	0	0	0	0	0	0	0	0	0		0	0	0	0	0	0	0	0	0	0	0	0	0	0	0		0	0
0	0	0	0	0	0	0	0	0	0	0	0	0	0	0		0	0	0	0	0	0	0	0	0	0	0	0	0	0	0		0	0	0	0	0	0	0	0	0	0	0	0	0	0	0		0	0
0	0	0	0	0	0	0	0	0	0	0	0	0	0	0		0	0	0	0	0	0	0	0	0	0	0	0	0	0	0		0	0	0	0	0	0	0	0	0	0	0	0	0	0	0		0	0
0	0	0	0	0	0	0	0	0	0	0	0	0	0	0		0	0	0	0	0	0	0	0	0	0	0	0	0	0	0		0	0	0	0	0	0	0	0	0	0	0	0	0	0	0		0	0
0	0	0	0	0	0	0	0	0	0	0	0	0	0	0		0	0	0	0	0	0	0	0	0	0	0	0	0	0	0		0	0	0	0	0	0	0	0	0	0	0	0	0	0	0		0	0
0	0	0	0	0	0	0	0	0	0	0	0	0	0	0		0	0	0	0	0	0	0	0	0	0	0	0	0	0	0		0	0	0	0	0	0	0	0	0	0	0	0	0	0	0		0	0
0	0	0	0	0	0	0	0	0	0	0	0	0	0	0		0	0	0	0	0	0	0	0	0	0	0	0	0	0	0		0	0	0	0	0	0	0	0	0	0	0	0	0	0	0		0	0
0	0	0	0	0	0	0	0	0	0	0	0	0	0	0		0	0	0	0	0	0	0	0	0	0	0	0	0	0	0		0	0	0	0	0	0	0	0	0	0	0	0	0	0	0		0	0
0	0	0	0	0	0	0	0	0	0	0	0	0	0	0		0	0	0	0	0	0	0	0	0	0	0	0	0	0	0		0	0	0	0	0	0	0	0	0	0	0	0	0	0	0		0	0
0	0	0	0	0	0	0	0	0	0	0	0	0	0	0		0	0	0	0	0	0	0	0	0	0	0	0	0	0	0		0	0	0	0	0	0	0	0	0	0	0	0	0	0	0		0	0
0	0	0	0	0	0	0	0	0	0	0	0	0	0	0		0	0	0	0	0	0	0	0	0	0	0	0	0	0	0		0	0	0	0	0	0	0	0	0	0	0	0	0	0	0		0	0
0	0	0	0	0	0	0	0	0	0	0	0	0	0	0		0	0	0	0.004	0	0	0	0	0	0	0	0	0	0	0		0	0.003	0.003	0.002	0.003	0.006	0	0	0	0	0	0	0	0	0		0	0
0	0	0	0	0	0	0	0	0	0	0	0	0	0	0		0	0.005	0.012	0.03	0.023	0	0	0	0	0	0	0	0	0	0		0	0.001	0.006	0.009	0.031	0.043	0.049	0.001	0	0	0	0	0	0	0		0	0
0	0	0	0	0	0	0	0	0	0	0	0	0	0	0		0.006	0.021	0.074	0.128	0.227	0	0	0	0	0	0	0	0	0	0		0	0.003	0.023	0.039	0.075	0.128	0.152	0	0	0	0	0	0	0	0		0	0.001
0	0	1	0	0	0	0	0	0	0	0	0	0	0	0		0.01	0.041	0.164	0.255	0	0	0	0	0	0	0	0	0	0	0		0.002	0.011	0.029	0.063	0.127	0.189	0	0	0	0	0	0	0	0	0		0	0
Visual range 3
t = observation																t = observation + 2																t = observation + 4																t = observation + 6
0	0	0	0	0	0	0	0	0	0	0	0	0	0	0		0	0	0	0	0	0	0	0	0	0	0	0	0	0	0		0	0	0	0	0	0	0	0	0	0	0	0	0	0	0		0	0
0	0	0	0	0	0	0	0	0	0	0	0	0	0	0		0	0	0	0	0	0	0	0	0	0	0	0	0	0	0		0	0	0	0	0	0	0	0	0	0	0	0	0	0	0		0	0
0	0	0	0	0	0	0	0	0	0	0	0	0	0	0		0	0	0	0	0	0	0	0	0	0	0	0	0	0	0		0	0	0	0	0	0	0	0	0	0	0	0	0	0	0		0	0
0	0	0	0	0	0	0	0	0	0	0	0	0	0	0		0	0	0	0	0	0	0	0	0	0	0	0	0	0	0		0	0	0	0	0	0	0	0	0	0	0	0	0	0	0		0	0
0	0	0	0	0	0	0	0	0	0	0	0	0	0	0		0	0	0	0	0	0	0	0	0	0	0	0	0	0	0		0	0	0	0	0	0	0	0	0	0	0	0	0	0	0		0	0
0	0	0	0	0	0	0	0	0	0	0	0	0	0	0		0	0	0	0	0	0	0	0	0	0	0	0	0	0	0		0	0	0	0	0	0	0	0	0	0	0	0	0	0	0		0	0
0	0	0	0	0	0	0	0	0	0	0	0	0	0	0		0	0	0	0	0	0	0	0	0	0	0	0	0	0	0		0	0	0	0	0	0	0	0	0	0	0	0	0	0	0		0	0
0	0	0	0	0	0	0	0	0	0	0	0	0	0	0		0	0	0	0	0	0	0	0	0	0	0	0	0	0	0		0	0	0	0	0	0	0	0	0	0	0	0	0	0	0		0	0
0	0	0	0	0	0	0	0	0	0	0	0	0	0	0		0	0	0	0	0	0	0	0	0	0	0	0	0	0	0		0	0	0	0	0	0	0	0	0	0	0	0	0.001	0	0.001		0	0
0	0	0	0	0	0	0	0	0	0	0	0	0	0	0		0	0	0	0	0	0	0	0	0	0	0	0.001	0.007	0.002	0.001		0	0	0	0	0	0	0	0	0	0	0.001	0.005	0.002	0.001	0.001		0	0
0	0	0	0	0	0	0	0	0	0	0	0	0	0	0		0	0	0	0	0	0	0	0	0	0	0	0.016	0.032	0.016	0.005		0	0	0	0	0	0	0	0	0	0.014	0.028	0.019	0.004	0.003	0		0	0
0	0	0	0	0	0	0	0	0	0	0	0	0	1	0		0	0	0	0	0	0	0	0	0	0	0.008	0.225	0.095	0.024	0.006		0	0	0	0	0	0	0	0	0.013	0.144	0.088	0.042	0.016	0.004	0.002		0	0
0	0	0	0	0	0	0	0	0	0	0	0	0	0	0		0	0	0	0	0	0	0	0	0	0	0.148	0.297	0.046	0.024	0.002		0	0	0	0	0	0	0	0	0.141	0.229	0.067	0.033	0.016	0.005	0		0	0
0	0	0	0	0	0	0	0	0	0	0	0	0	0	0		0	0	0	0	0	0	0	0	0	0	0	0.028	0.015	0.002	0		0	0	0	0	0	0	0	0	0	0.065	0.029	0.017	0.006	0.001	0		0	0
Visual range 4
t = observation																t = observation + 2																t = observation + 4																t = observation + 6
0	0	0	0	0	0	0	0	0	0	0	0	0	0	0		0	0	0	0	0	0	0	0	0	0	0	0	0	0	0		0	0	0	0	0	0	0	0	0	0	0	0	0	0	0		0	0
0	0	0	0	0	0	0	0	0	0	0	0	0	0	0		0	0	0	0	0	0	0	0	0	0	0	0	0	0	0		0	0	0	0	0	0	0	0	0	0	0	0	0	0	0		0	0
0	0	0	0	0	0	0	0	0	0	0	0	0	0	0		0	0	0	0	0	0	0	0	0	0	0	0	0	0	0		0	0	0	0	0	0	0	0	0	0	0	0	0	0	0		0	0
0	0	0	0	0	0	0	0	0	0	0	0	0	0	0		0	0	0	0	0	0	0	0	0	0	0	0	0	0	0		0	0	0	0	0	0	0	0	0	0	0	0	0	0	0		0	0
0	0	0	0	0	0	0	0	0	0	0	0	0	0	0		0	0	0	0	0	0	0	0	0	0	0	0	0	0	0		0	0	0	0	0	0	0	0	0	0	0	0	0	0	0		0	0
0	0	0	0	0	0	0	0	0	0	0	0	0	0	0		0	0	0	0	0	0	0	0	0	0	0	0	0	0	0		0	0	0	0	0	0	0	0	0	0	0	0	0	0	0		0	0
0	0	0	0	0	0	0	0	0	0	0	0	0	0	0		0	0	0	0	0	0	0	0	0	0	0	0	0	0	0		0	0	0	0	0	0	0	0	0	0	0	0	0	0	0		0	0
0	0	0	0	0	0	0	0	0	0	0	0	0	0	0		0	0	0	0	0	0	0	0	0	0	0	0	0	0	0		0	0	0	0	0	0	0	0	0	0	0	0	0	0	0		0	0
0	0	0	0	0	0	0	0	0	0	0	0	0	0	0		0	0	0	0	0	0	0	0	0	0	0	0	0	0	0		0	0	0	0	0	0	0	0	0	0	0	0	0	0	0		0	0
0	0	0	0	0	0	0	0	0	0	0	0	0	0	0		0	0.001	0	0	0	0	0	0	0	0	0	0	0	0	0		0	0	0	0.002	0	0	0	0	0	0	0	0	0	0	0		0	0
0	0	0	0	0	0	0	0	0	0	0	0	0	0	0		0	0.01	0.02	0.001	0	0	0	0	0	0	0	0	0	0	0		0.001	0.002	0.011	0.024	0.007	0	0	0	0	0	0	0	0	0	0		0	0.001
0	0	0	0	0	0	0	0	0	0	0	0	0	0	0		0.027	0.068	0.147	0.02	0	0	0	0	0	0	0	0	0	0	0		0.004	0.022	0.053	0.123	0.141	0.007	0	0	0	0	0	0	0	0	0		0	0.003
0	1	0	0	0	0	0	0	0	0	0	0	0	0	0		0.026	0.165	0.465	0	0	0	0	0	0	0	0	0	0	0	0		0.006	0.022	0.07	0.132	0.262	0	0	0	0	0	0	0	0	0	0		0	0.001
0	0	0	0	0	0	0	0	0	0	0	0	0	0	0		0.016	0.034	0	0	0	0	0	0	0	0	0	0	0	0	0		0.004	0.016	0.035	0.056	0	0	0	0	0	0	0	0	0	0	0		0	0.003
Visual range 5
t = observation																t = observation + 2																t = observation + 4																t = observation + 6
0	0	0	0	0	0	0	0	0	0	0	0	0	0	0		0	0	0	0	0	0	0	0	0	0	0	0	0	0	0		0	0	0	0	0	0	0	0	0	0	0	0	0	0	0		0	0
0	0	0	0	0	0	0	0	0	0	0	0	0	0	0		0	0	0	0	0	0	0	0	0	0	0	0	0	0	0		0	0	0	0	0	0	0	0	0	0	0	0	0	0	0		0	0
0	0	0	0	0	0	0	0	0	0	0	0	0	0	0		0	0	0	0	0	0	0	0	0	0	0	0	0	0	0		0	0	0	0	0	0	0	0	0	0	0	0	0	0	0		0	0
0	0	0	0	0	0	0	0	0	0	0	0	0	0	0		0	0	0	0	0	0	0	0	0	0	0	0	0	0	0		0	0	0	0	0	0	0	0	0	0	0	0	0	0	0		0	0
0	0	0	0	0	0	0	0	0	0	0	0	0	0	0		0	0	0	0	0	0	0	0	0	0	0	0	0	0	0		0	0	0	0	0	0	0	0	0	0	0	0	0	0	0		0	0
0	0	0	0	0	0	0	0	0	0	0	0	0	0	0		0	0	0	0	0	0	0	0	0	0	0	0	0	0	0		0	0	0	0	0	0	0	0	0	0	0	0	0	0	0		0	0
0	0	0	0	0	0	0	0	0	0	0	0	0	0	0		0	0	0	0	0	0	0	0	0	0	0	0	0	0	0		0	0	0	0	0	0	0	0	0	0	0	0	0	0	0		0	0
0	0	0	0	0	0	0	0	0	0	0	0	0	0	0		0	0	0	0	0	0	0	0	0	0	0	0	0	0	0		0	0	0	0	0	0	0	0	0	0	0	0	0	0	0		0	0
0	0	0	0	0	0	0	0	0	0	0	0	0	0	0		0	0	0	0	0	0	0	0	0	0	0	0	0	0	0		0	0	0	0	0	0	0	0	0	0	0	0	0	0	0		0	0
0	0	0	0	0	0	0	0	0	0	0	0	0	0	0		0	0	0	0	0	0	0	0	0	0	0	0	0	0	0		0	0	0	0.001	0	0	0	0	0	0	0	0	0	0	0		0	0
0	0	0	0	0	0	0	0	0	0	0	0	0	0	0		0	0	0.007	0.005	0.001	0	0	0	0	0	0	0	0	0	0		0	0	0.021	0.009	0.001	0.003	0	0	0	0	0	0	0	0	0		0	0.339
0	0	0	0	0	0	0	0	0	0	0	0	0	0	0		0	0.029	0.073	0.033	0.008	0.003	0	0	0	0	0	0	0	0	0		0	0	0.064	0.018	0.01	0.001	0	0	0	0	0	0	0	0	0		0.036	0.096
0	0	0	1	0	0	0	0	0	0	0	0	0	0	0		0	0.455	0.224	0.06	0.01	0.004	0	0	0	0	0	0	0	0	0		0	0.454	0.207	0.028	0.009	0.004	0.001	0	0	0	0	0	0	0	0		0.009	0.034
0	0	0	0	0	0	0	0	0	0	0	0	0	0	0		0	0	0.065	0.018	0.005	0	0	0	0	0	0	0	0	0	0		0.016	0.025	0.075	0.03	0.016	0.001	0	0	0	0	0	0	0	0	0		0.004	0.005
[truncated: 13 more columns]

## Sheet: Supp. Fig. 5
Supplementary Figure 5: Prey survival trajectories in environments with varying clutter levels (all nan's refer to occlusion locations)
Entropy = 0.0																Entropy = 0.1																Entropy = 0.2																Entropy = 0.3
1	3	4	6	6	6	8	21	9	10	7	7	7	6	5		1	2	3	7	9	15	21	46	21	15	11	9	9	7	6		0	0	0	1	2	6	12	58	31	25	22	18	13	9	8		0	0
3	4	4	3	2	2	3	4	4	6	4	2	3	2	7		2	2	5	9	8	17	13	7	9	11	8	7	6	4	8		0	0	1	3	5	8	9	15	12	12	12	12	15	9	12		0	0
5	5	3	1	1	0	0	0	0	2	3	1	2	1	8		6	7	10	8	11	10	nan	nan	2	4	5	4	6	6	9		0	0	2	3	8	7	7	8	4	5	7	6	12	13	18		0	0
7	3	0	0	0	0	0	0	0	1	4	2	3	3	10		12	9	13	7	7	3	0	1	1	1	5	5	6	7	13		0	1	4	5	8	5	5	4	3	4	5	4	8	9	26		0	0
8	1	0	0	0	0	0	0	0	0	2	1	1	2	10		15	7	4	2	3	3	2	1	1	0	3	4	4	7	15		0	0	5	5	7	6	5	3	3	2	3	2	6	8	30		0	0
8	0	0	0	0	0	0	0	0	0	1	1	0	2	10		16	5	6	4	5	2	2	0	0	0	0	1	3	7	18		0	0	6	7	10	6	3	3	1	1	3	2	3	3	31		0	nan
8	0	0	0	0	0	0	0	0	0	0	1	0	2	11		17	8	5	1	1	1	1	0	0	0	nan	0	1	2	19		nan	nan	9	10	8	1	1	2	2	0	1	1	3	5	34		nan	nan
8	0	0	0	0	0	0	0	0	0	0	1	1	1	11		20	7	0	0	0	1	0	0	0	0	0	1	1	2	19		nan	nan	13	10	4	0	1	0	1	0	0	0	0	2	34		3	nan
8	0	0	0	0	0	0	0	0	0	0	0	1	1	11		20	4	0	0	1	1	0	0	0	0	0	1	1	3	19		5	7	17	9	4	1	1	1	1	0	0	0	0	2	35		4	5
8	0	0	0	0	0	0	0	0	0	0	1	1	1	11		20	4	0	0	1	0	0	0	0	0	0	0	0	2	19		5	3	10	4	1	1	0	1	0	0	0	0	0	8	35		5	4
8	0	0	0	0	0	0	0	0	0	0	1	0	2	12		20	4	0	0	1	0	0	0	0	0	0	0	0	2	19		5	3	10	4	0	0	0	1	1	0	0	nan	0	4	33		6	4
8	0	0	0	0	0	0	0	0	0	0	1	0	1	11		20	4	0	0	1	0	0	0	0	0	0	0	0	2	19		6	5	12	5	0	1	1	1	1	0	0	0	0	4	33		7	3
8	0	0	0	0	0	0	0	0	0	0	1	1	2	11		21	5	0	0	1	0	0	0	0	1	0	0	0	2	19		6	9	18	22	22	2	0	0	0	0	0	0	0	4	32		7	3
9	0	0	0	0	0	0	0	0	0	0	0	0	2	12		27	6	3	2	2	1	1	4	4	3	1	1	1	4	19		5	6	2	nan	23	2	0	0	0	0	0	0	5	7	32		11	6
10	10	11	11	11	11	11	21	13	13	13	13	13	13	12		29	34	34	34	34	34	34	46	22	21	20	20	20	21	19		6	6	nan	nan	22	25	26	58	36	36	36	36	36	35	31		11	13
Entropy = 0.0																Entropy = 0.1																Entropy = 0.2																Entropy = 0.3
1	2	6	9	10	11	12	28	14	13	12	7	4	4	3		1	1	1	1	1	2	2	43	34	29	23	20	17	11	7		0	0	0	0	0	nan	0	27	19	15	12	9	8	9	4		0	0
4	5	7	5	3	3	2	2	1	1	6	7	3	4	7		1	0	0	1	1	2	1	7	11	14	12	9	11	10	11		0	0	0	0	0	nan	0	8	8	9	11	6	3	7	8		0	1
6	6	4	3	2	1	0	1	1	0	2	6	3	3	9		1	0	0	1	1	1	0	1	3	9	11	11	13	12	18		0	0	nan	nan	nan	nan	1	4	4	4	7	10	7	7	13		0	1
6	4	2	3	1	0	0	1	2	1	0	3	3	3	11		1	0	0	1	2	0	0	0	1	4	4	6	9	10	19		1	1	1	1	1	1	1	1	2	3	4	5	3	4	16		nan	1
6	5	3	2	0	0	0	0	1	2	1	0	2	2	10		1	0	1	1	2	0	0	1	1	3	3	5	8	11	22		1	0	0	0	0	0	0	1	2	3	3	6	6	7	21		1	1
7	6	2	0	0	0	0	0	0	1	1	0	1	3	10		1	1	1	1	1	nan	nan	1	0	1	1	2	5	10	23		1	0	0	0	0	0	0	nan	nan	1	1	2	3	5	21		1	2
7	5	1	0	0	0	0	0	0	1	2	0	0	3	10		1	1	0	1	1	1	1	1	0	1	1	2	5	10	23		1	0	0	0	0	0	nan	nan	0	1	0	0	1	4	22		1	3
7	6	1	0	0	0	0	0	0	0	2	1	1	4	10		1	1	1	2	1	0	0	0	0	1	1	1	5	10	23		1	0	0	0	0	0	nan	0	0	1	0	0	0	3	22		3	3
8	6	0	0	0	0	0	0	0	0	1	1	0	4	10		1	1	1	1	0	0	0	0	0	1	1	1	4	9	23		1	0	0	0	0	0	0	0	0	1	1	0	0	3	22		5	3
8	5	0	0	0	0	0	0	0	0	0	1	0	4	11		1	2	1	1	0	0	0	0	0	1	1	1	4	9	23		1	0	0	0	0	0	0	0	0	0	1	1	1	4	23		7	4
8	5	0	0	0	0	0	0	0	0	0	1	0	3	11		1	2	0	1	0	0	0	0	0	2	1	1	4	11	23		1	0	0	0	0	0	0	0	0	0	0	0	0	3	23		8	2
8	5	0	0	0	0	0	0	0	0	0	1	1	4	12		1	2	0	2	1	1	1	1	3	4	4	7	7	14	23		1	0	0	0	0	0	0	0	0	0	0	0	0	3	23		8	nan
8	5	0	0	0	0	0	0	0	0	0	0	0	3	12		1	3	1	2	0	0	0	12	18	16	14	14	13	13	20		1	0	0	0	0	0	0	0	0	0	0	0	0	3	23		8	0
13	5	0	0	0	0	0	0	0	0	0	0	0	3	12		0	3	2	2	nan	0	0	20	8	3	2	2	2	6	18		2	0	0	0	0	0	0	0	0	0	0	0	0	3	23		8	3
13	18	18	18	18	18	18	28	15	15	15	15	15	15	12		0	2	3	5	5	5	6	43	20	21	21	20	20	20	17		3	3	3	3	3	3	3	27	26	26	26	26	26	26	23		5	7
Entropy = 0.0																Entropy = 0.1																Entropy = 0.2																Entropy = 0.3
4	4	6	7	9	9	11	22	9	7	7	7	4	3	3		1	1	1	3	3	4	7	23	12	10	7	6	6	3	2		0	0	0	0	0	0	1	31	22	16	13	12	9	6	4		0	0
5	2	3	3	3	4	3	2	2	3	3	4	5	5	5		1	1	2	3	2	2	4	5	5	6	3	3	5	5	5		0	0	0	0	0	0	1	8	9	9	5	6	5	6	5		0	0
7	3	4	5	4	3	1	1	0	0	1	1	0	3	7		1	3	3	3	2	3	4	3	0	4	2	1	1	3	7		0	0	0	0	2	2	3	5	5	8	4	5	4	8	10		nan	nan
8	4	3	3	1	1	0	0	0	0	0	1	1	2	9		3	6	4	2	3	3	2	1	0	2	4	3	1	2	9		2	2	2	2	2	0	1	4	4	8	10	3	3	4	13		nan	0
10	5	2	2	0	0	0	0	0	0	0	0	0	0	9		5	4	2	1	3	1	1	0	0	1	2	2	0	0	9		2	0	0	0	0	0	1	3	0	nan	9	10	12	5	15		0	2
10	3	0	0	0	0	0	0	0	0	0	0	0	0	9		8	3	3	3	2	0	0	0	0	0	2	3	2	2	11		2	0	0	0	0	0	1	2	0	nan	nan	nan	8	8	18		0	2
10	3	0	0	0	0	0	0	0	0	0	0	0	0	9		8	nan	nan	2	0	0	0	0	0	1	1	1	1	0	11		2	0	0	0	0	0	1	2	0	nan	nan	nan	3	7	20		2	2
10	3	0	0	0	0	0	0	0	0	0	0	0	0	9		9	1	1	2	0	0	0	0	0	0	1	0	1	1	11		2	0	0	0	0	0	1	2	2	0	0	0	1	6	20		2	2
10	3	0	0	0	0	0	0	0	0	0	0	0	0	9		9	1	0	1	0	0	0	0	0	0	1	1	1	2	11		2	0	0	0	0	0	1	0	2	2	2	2	2	8	20		2	2
10	3	0	0	0	0	0	0	0	0	0	0	0	0	9		8	2	1	1	0	nan	0	0	0	0	0	0	0	2	12		2	0	0	0	0	0	1	0	0	0	0	nan	0	8	20		2	2
10	3	0	0	0	0	0	0	0	0	0	0	0	0	9		8	2	0	0	0	0	0	0	0	0	0	0	0	1	12		2	0	0	0	0	0	1	1	1	1	1	1	1	9	24		0	2
10	3	0	0	0	0	0	0	0	0	0	0	0	0	9		8	3	0	0	0	0	0	0	0	0	0	0	0	1	12		2	0	0	0	0	0	0	0	0	0	4	4	0	7	24		0	2
10	3	0	0	0	0	0	0	0	0	0	0	0	0	9		8	3	0	0	0	0	0	0	0	1	1	1	1	2	12		2	2	0	2	2	2	2	2	4	4	4	6	6	5	26		2	2
11	4	0	0	0	0	0	0	0	0	0	0	0	0	9		9	4	2	0	1	0	0	2	4	4	3	3	3	4	13		0	2	nan	2	2	2	0	2	4	4	2	2	4	8	26		3	4
10	14	14	14	14	14	14	22	9	9	9	9	9	9	9		10	11	12	12	12	12	12	23	13	11	9	9	9	13	13		0	2	2	2	0	2	0	31	31	31	29	27	29	27	25		3	3
Entropy = 0.0																Entropy = 0.1																Entropy = 0.2																Entropy = 0.3
1	1	2	2	3	4	4	19	13	11	9	8	7	7	5		3	3	4	6	9	16	19	71	28	18	12	7	4	2	1		nan	1	6	11	12	18	18	53	21	14	9	7	6	3	2		0	0
1	1	1	2	2	1	1	2	4	6	5	5	5	7	7		4	6	10	9	10	11	8	24	18	18	18	12	5	5	3		nan	nan	8	9	8	9	5	14	10	12	10	3	4	2	4		0	0
1	1	1	2	0	0	0	1	0	1	2	1	3	5	9		7	10	10	8	7	8	6	13	10	11	18	21	14	9	6		6	7	11	11	10	7	2	8	8	11	14	14	12	8	7		0	0
2	2	2	1	0	0	0	1	1	1	2	2	3	5	12		14	13	8	8	7	7	3	9	8	5	8	15	20	13	11		9	5	9	11	7	3	2	3	1	5	5	8	11	13	16		0	0
2	1	1	0	0	0	0	0	0	0	1	0	0	2	12		19	11	9	6	4	3	2	5	6	6	3	6	15	11	18		11	7	9	7	3	1	0	1	0	3	3	3	3	8	19		0	0
3	2	1	0	0	0	0	0	0	0	1	1	0	2	13		21	12	6	2	1	0	0	1	2	7	6	10	11	10	24		16	11	7	4	1	0	0	1	1	2	1	3	4	7	21		nan	nan
3	1	0	0	0	0	0	0	0	0	0	1	1	1	13		23	7	1	0	0	0	0	0	1	5	6	12	17	22	42		18	8	3	1	0	0	0	0	1	3	3	2	5	9	27		nan	nan
3	1	0	0	0	0	0	0	0	0	0	0	1	1	13		25	5	1	0	0	0	0	0	0	0	0	2	nan	nan	42		20	6	1	1	0	0	0	nan	nan	0	1	3	3	nan	27		nan	14
3	1	0	0	0	0	0	0	0	0	0	0	1	1	13		25	3	0	0	0	0	0	0	0	0	0	2	nan	3	42		21	5	1	1	0	nan	0	0	0	0	0	1	1	nan	27		nan	17
4	1	0	0	0	0	0	0	0	0	0	0	1	1	13		25	3	0	0	0	0	0	0	0	0	0	2	1	2	40		22	3	0	0	0	0	0	0	0	0	0	1	1	6	27		11	18
4	0	0	0	0	0	0	0	0	0	0	0	1	1	13		25	3	0	0	0	0	0	0	0	0	0	1	2	3	40		22	2	0	0	0	0	0	0	0	0	0	1	1	7	23		11	8
4	0	0	0	0	0	0	0	0	0	0	0	1	1	13		25	3	0	0	0	0	0	0	0	0	0	0	1	3	40		22	2	0	0	0	0	0	0	0	0	0	0	0	7	23		14	10
4	0	0	0	0	0	0	0	0	0	0	0	1	1	13		26	3	0	0	0	0	0	0	0	0	0	0	7	5	40		22	2	1	0	0	0	0	1	0	1	0	0	0	8	23		14	7
5	1	1	1	1	1	1	1	1	1	1	1	1	1	13		30	4	1	0	0	0	0	0	0	0	1	6	6	6	41		22	6	4	3	3	3	3	5	1	2	1	0	0	7	25		17	7
5	5	5	5	5	5	5	19	14	14	14	14	14	14	13		29	33	33	33	33	33	33	71	47	46	46	46	46	44	41		22	23	21	21	21	21	21	53	29	29	29	29	29	29	25		18	25
Entropy = 0.0																Entropy = 0.1																Entropy = 0.2																Entropy = 0.3
3	8	11	14	18	20	26	41	9	7	6	4	3	1	0		1	1	1	2	4	5	9	40	21	14	15	14	14	9	2		1	1	1	2	8	8	9	32	19	17	15	12	9	7	3		0	0
10	10	8	6	6	11	10	7	4	5	5	5	6	2	2		2	2	2	4	5	5	7	13	14	12	5	nan	5	10	8		6	6	6	6	6	0	2	4	2	4	10	12	14	18	7		0	0
15	8	10	7	10	9	4	2	0	1	2	3	7	6	6		3	4	3	3	3	2	3	8	8	13	11	8	9	7	10		7	1	0	0	2	1	2	3	2	0	0	1	nan	12	15		0	0
18	7	11	5	7	2	2	1	0	0	0	1	2	4	9		4	3	0	3	3	2	3	1	2	3	7	8	9	11	17		7	1	2	2	3	1	2	2	2	1	1	2	nan	7	20		0	0
20	7	7	2	3	1	1	1	0	0	0	0	0	1	9		5	3	2	3	3	1	1	1	1	1	2	5	4	7	22		8	1	1	0	2	1	1	1	1	0	nan	2	nan	nan	20		0	nan
21	8	5	2	1	0	0	1	1	1	0	0	0	1	9		7	3	3	2	2	1	1	0	0	0	1	4	5	6	26		8	2	2	1	2	0	0	nan	1	1	nan	2	2	nan	20		0	0
21	7	2	0	0	0	0	0	0	1	0	0	0	1	9		9	3	2	0	1	0	0	0	0	0	0	nan	2	6	25		8	2	0	0	1	0	0	0	0	1	1	2	2	2	20		0	0
22	9	2	0	0	0	0	0	0	1	0	0	0	1	9		10	2	1	1	1	0	0	0	0	0	0	0	0	7	24		8	2	0	0	1	0	0	0	0	0	0	1	0	2	20		0	0
22	9	1	0	0	0	0	0	0	1	1	1	0	1	9		10	1	0	0	0	0	0	0	0	0	0	0	0	7	23		8	2	0	0	1	1	1	0	0	0	0	1	2	2	18		0	nan
22	8	0	0	0	0	0	0	0	0	0	1	1	2	9		11	1	0	0	0	0	0	0	0	0	0	nan	0	6	23		8	2	0	0	0	0	1	1	1	0	0	1	2	0	18		nan	nan
22	8	0	0	0	0	0	0	0	0	0	0	0	2	9		11	0	0	0	0	0	0	0	0	0	0	0	0	6	24		8	2	0	0	0	0	0	nan	1	0	0	1	2	0	18		nan	0
22	8	0	0	0	0	0	0	0	0	0	0	0	2	10		11	0	0	0	0	0	0	0	0	0	0	0	0	5	24		8	2	0	0	0	0	0	nan	1	0	0	1	2	0	18		0	0
22	8	0	0	0	0	0	0	0	0	0	0	0	2	10		11	1	1	2	2	2	2	0	0	0	0	0	0	5	24		8	2	0	0	0	0	5	5	1	0	2	3	2	0	18		0	0
22	8	0	0	0	0	0	0	0	0	0	0	0	2	9		20	3	3	3	2	1	4	1	0	3	0	0	0	5	24		11	10	11	10	11	11	11	10	3	0	2	3	2	0	18		3	1
22	30	30	30	30	30	30	41	11	11	11	11	11	11	9		21	21	20	20	21	21	21	40	33	32	30	29	29	29	24		6	6	6	7	12	13	15	32	22	21	21	21	20	18	18		3	3
[truncated: 103 more columns]

## Sheet: Supp. Fig. 6
Supplementary Figure 6a: Difference in prey survival rate between cone and full visual range																																		Supplementary Figure 6b: Prey survival trajectories row 1
	Number of states forward simulated																																	Full visual range
Sample Environment		Visual range = 1																																0	0	0	0	0	0	0	42	21	22	26	8	4	3	2
	100	-1	-1	-0.889	-1	-1	-1	-1	-1	-0.968	-1	-1	-1	-1	-1	-1	-1	0.02	-0.969	-0.962	-1	-1	-1	-1	-0.04	-1	-0.867	-1	-0.964	-0.898	-0.75			0	0	0	0	0	0	0	0	0	nan	18	12	5	2	3
	1000	-0.964	-0.833	-0.6	-0.938	-1	-1	-0.5	-0.917	-0.848	-0.98	-0.75	-0.833	-1	-0.963	-0.974	-0.857	-1	-0.875	-0.939	-0.333	-1	-0.935	0.02	0	-0.333	-0.85	-0.625	-0.933	-0.86	-1			0	0	0	0	0	0	nan	nan	nan	nan	9	16	11	4	2
	5000	-0.886	-1	-0.556	-0.943	-1	-1	-0.889	-1	-0.8	-1	-1	-0.812	0	-0.667	-0.98	-0.949	-1	-0.805	-1	-0.5	-0.957	-0.939	0	0	-0.6	-0.913	-0.745	-0.957	-0.854	-1			0	0	0	0	0	0	nan	0	0	nan	nan	7	15	19	6
		Visual range = 3																																0	0	0	0	0	0	nan	nan	0	0	0	nan	nan	15	21
	100	-0.957	-0.957	-1	-0.935	-0.955	-0.957	-0.812	-1	-0.968	-0.978	-1	-0.95	-1	-0.938	-1	-1	0	-0.969	-0.962	-0.778	-1	-0.971	0	0	-0.958	-0.933	-1	-0.964	-0.837	-0.75			0	0	0	0	0	0	nan	nan	0	0	0	nan	nan	nan	21
	1000	-0.893	-0.767	-1	-0.875	-0.788	-0.5	-0.5	-0.833	-0.697	-0.98	-0.667	-0.917	-0.5	-0.852	-0.895	-0.952	-0.5	-0.688	-0.818	-0.333	-0.935	-0.848	0.02	0	-0.5	-0.7	-0.625	-0.733	-0.82	-0.857			0	0	0	0	0	0	nan	nan	0	0	0	0	nan	nan	21
	5000	-0.714	-0.409	-0.222	-0.629	-0.894	-0.7	-0.889	-1	-0.667	-0.96	-0.688	-0.75	0	-0.524	-0.9	-0.744	-0.9	-0.805	-0.947	-0.5	-0.717	-0.673	0	0	-0.2	-0.609	-0.532	-0.935	-0.511	-0.744			0	0	nan	0	0	0	0	nan	nan	nan	nan	nan	nan	1	21
		Visual range = 5																																0	0	0	0	0	0	0	0	0	0	nan	nan	nan	2	20
	100	-0.696	-1	-1	-1	-0.409	-1	-1	-1	-1	-1	-1	-1	-1	-0.5	-0.542	-1	0.04	-0.875	-0.692	-0.111	-1	-1	-1	0	-1	-1	-0.667	-0.429	-0.694	-1			0	0	0	0	0	0	0	0	0	0	nan	0	0	2	19
	1000	-0.714	-0.533	0	-0.469	-0.727	-0.625	-0.375	-0.917	-0.515	-0.776	-0.583	-0.75	-1	-0.704	-0.711	-0.714	-0.75	-0.75	-0.788	-0.333	-1	-0.826	0	-1	-0.444	-0.8	-0.333	-0.633	-0.82	-0.857			0	0	0	0	0	0	0	0	0	0	0	0	0	2	19
	5000	-0.514	-0.318	-0.222	-0.457	-0.702	0.2	0	-0.571	-0.622	-0.9	-0.688	-0.375	2	0	-0.54	-0.615	-1	-0.439	-0.816	3	-0.804	-0.816	0	-1	0.08	-0.348	-0.34	-0.717	-0.604	-0.839			0	0	0	0	0	nan	0	0	0	0	0	0	0	2	19
																																		0	0	0	0	0	0	0	0	0	0	0	0	0	2	19
																																		0	0	0	0	0	0	0	0	0	0	0	0	1	3	19
Supplementary Figure 6c: Spread of prey paths that led to survival																																		0	0	0	0	0	0	0	21	21	21	21	21	21	20	18
	Sample Environment																																	Full visual range
Visual range		1	3	5	Full																													nan	nan	nan	2	2	3	3	34	5	2	0	0	0	0	0
		0.195	0.254	0.22	0.429																													nan	nan	nan	3	2	1	1	9	3	4	3	1	0	0	0
		nan	0.275	0.348	0.401																													nan	2	3	4	2	1	2	8	4	4	6	6	0	0	0
		0.314	0.256	0.406	0.203																													5	3	2	1	1	1	1	4	3	1	3	7	nan	nan	nan
		0.174	0.3	0.256	0.575																													9	2	1	0	1	0	0	2	3	2	2	8	nan	nan	nan
		nan	0.293	0.408	0.56																													6	nan	0	0	1	0	0	2	1	2	0	8	nan	nan	0
		nan	0.251	0.348	0.304																													4	nan	0	0	1	0	0	2	1	2	0	8	8	nan	nan
		0.141	0.141	0.233	0.417																													4	0	0	0	1	0	0	1	1	2	0	0	8	nan	nan
		nan	nan	0.266	0.348																													4	0	0	0	1	0	0	1	1	2	1	0	8	nan	15
		0.24	0.309	0.387	0.569																													4	1	1	1	2	1	0	1	2	3	2	1	9	9	26
		nan	0.185	0.18	0.345																													3	1	nan	2	1	1	1	1	1	5	4	6	2	nan	24
		nan	0.343	0.28	0.324																													2	1	1	3	2	2	1	1	2	6	3	11	3	nan	25
		0.166	0.256	0.266	0.794																													2	0	0	0	0	2	2	3	3	3	nan	13	10	10	15
		0.15	0.106	0.179	0.15																													2	0	0	0	0	1	0	1	0	0	0	12	4	0	4
		0.229	0.344	0.339	0.255																													3	3	2	2	2	2	2	19	18	18	18	18	6	2	2
		0.116	0.227	0.362	0.444																													Full visual range
		0.266	0.201	0.231	0.578																													0	0	0	0	0	0	4	62	17	9	6	5	5	6	2
		nan	0.109	nan	0.432																													0	0	0	0	0	1	5	10	18	15	3	1	1	3	2
		0.341	0.395	0.361	0.351																													0	0	0	0	1	2	4	2	12	17	4	2	2	3	3
		nan	0.161	0.401	0.51																													0	0	0	0	1	2	6	3	7	18	4	3	2	2	4
		0.13	0.125	0.37	0.177																													0	0	0	0	1	1	4	nan	nan	17	3	4	3	2	6
		0.213	0.303	0.346	0.787																													0	0	0	0	1	2	6	nan	nan	18	nan	2	2	0	6
		0.34	0.51	0.524	0.733																													0	0	0	0	1	1	6	2	nan	18	9	6	6	1	7
		nan	nan	nan	nan																													0	0	0	0	1	1	3	4	2	7	7	4	5	0	7
		0.614	0.217	nan	0.603																													0	0	0	0	0	1	2	2	3	6	9	3	6	0	7
		0.333	0.564	0.49	0.495																													0	0	0	0	0	0	2	4	5	7	16	18	24	9	18
		0.236	0.211	0.246	0.392																													0	0	0	0	0	0	0	1	nan	nan	nan	nan	17	1	16
		0.309	0.466	0.571	0.393																													0	0	0	0	0	0	0	0	nan	nan	nan	nan	16	1	15
		0.259	0.234	0.424	0.849																													0	0	0	0	0	0	0	0	nan	0	nan	16	16	1	19
		0.465	0.561	0.707	0.364																													0	0	0	0	0	0	0	0	0	0	2	16	nan	nan	21
		nan	0.134	0.096	0.198																													0	0	0	0	0	0	0	31	31	31	31	29	15	16	19
[truncated: 45 more columns]

## Sheet: Supp. Fig. 7
Visual range 1
t = observation																t = observation + 2																t = observation + 4																t = observation + 6
0	0	0	0	0	0	0	0	0	0	0	0	0	0	0		0	0	0	0	0	0	0	0	0	0	0	0	0	0	0		0	0	0	0	0	0	0	0	0	0	0	0	0	0	0		0	0
0	0	0	0	0	0	0	0	0	0	0	0	0	0	0		0	0	0	0	0	0	0	0	0	0	0	0	0	0	0		0	0	0	0	0	0	0	0	0	0	0	0	0	0	0		0	0
0	0	0	0	0	0	0	0	0	0	0	0	0	0	0		0	0	0	0	0	0	0	0	0	0	0	0	0	0	0		0	0	0	0	0	0	0	0	0	0	0	0	0	0	0		0	0
0	0	0	0	0	0	0	0	0	0	0	0	0	0	0		0	0	0	0	0	0	0	0	0	0	0	0	0	0	0		0	0	0	0	0	0	0	0	0	0	0	0	0	0	0		0	0
0	0	0	0	0	0	0	0	0	0	0	0	0	0	0		0	0	0	0	0	0	0	0	0	0	0	0	0	0	0		0	0	0	0	0	0	0	0	0	0	0	0	0	0	0		0	0
0	0	0	0	0	0	0	0	0	0	0	0	0	0	0		0	0	0	0	0	0	0	0	0	0	0	0	0	0	0		0	0	0	0	0	0	0	0	0	0	0	0	0	0	0		0	0
0	0	0	0	0	0	0	0	0	0	0	0	0	0	0		0	0	0	0	0	0	0	0	0	0	0	0	0	0	0		0	0	0	0	0	0	0	0	0	0	0	0	0	0	0		0	0
0	0	0	0	0	0	0	0	0	0	0	0	0	0	0		0	0	0	0	0	0	0	0	0	0	0	0	0	0	0		0	0	0	0	0	0	0	0	0	0	0	0	0	0	0		0	0
0	0	0	0	0	0	0	0	0	0	0	0	0	0	0		0	0	0	0	0	0	0	0	0	0	0	0	0	0	0		0	0	0	0	0	0	0	0	0	0	0	0	0	0	0		0	0
0	0	0	0	0	0	0	0	0	0	0	0	0	0	0		0	0	0	0	0	0	0	0	0	0	0	0	0	0	0		0	0	0	0	0	0	0	0	0	0	0	0	0	0	0		0	0
0	0	0	0	0	0	0	0	0	0	0	0	0	0	0		0	0	0	0	0	0	0	0	0.003	0	0	0	0	0	0		0	0	0	0	0	0	0	0	0	0.002	0.007	0.009	0	0	0		0	0
0	0	0	0	0	0	0	0	0	0	0	0	0	0	0		0	0	0	0	0	0	0	0	0.011	0.03	0.019	0	0	0	0		0	0	0	0	0	0	0	0	0.005	0.007	0.019	0.032	0.028	0.002	0		0	0
0	0	0	0	0	0	0	0	0	0	0	0	0	0	0		0	0	0	0	0	0	0	0.011	0.058	0.113	0.16	0	0	0	0		0	0	0	0	0	0	0	0.005	0.009	0.035	0.086	0.13	0.13	0	0		0	0
0	0	0	0	0	0	0	0	1	0	0	0	0	0	0		0	0	0	0	0	0	0.006	0.025	0.185	0.309	0	0	0	0	0		0	0	0	0	0	0	0	0.009	0.026	0.072	0.155	0.195	0	0	0		0	0
0	0	0	0	0	0	0	0	0	0	0	0	0	0	0		0	0	0	0	0	0	0.006	0.017	0.047	0	0	0	0	0	0		0	0	0	0	0	0	0.002	0.009	0.012	0	0	0.014	0	0	0		0	0
Visual range 3
t = observation																t = observation + 2																t = observation + 4																t = observation + 6
0	0	0	0	0	0	0	0	0	0	0	0	0	0	0		0	0	0	0	0	0	0	0	0	0	0	0	0	0	0		0	0	0	0	0	0	0	0	0	0	0	0	0	0	0		0	0
0	0	0	0	0	0	0	0	0	0	0	0	0	0	0		0	0	0	0	0	0	0	0	0	0	0	0	0	0	0		0	0	0	0	0	0	0	0	0	0	0	0	0	0	0		0	0
0	0	0	0	0	0	0	0	0	0	0	0	0	0	0		0	0	0	0	0	0	0	0	0	0	0	0	0	0	0		0	0	0	0	0	0	0	0	0	0	0	0	0	0	0		0	0
0	0	0	0	0	0	0	0	0	0	0	0	0	0	0		0	0	0	0	0	0	0	0	0	0	0	0	0	0	0		0	0	0	0	0	0	0	0	0	0	0	0	0	0	0		0	0
0	0	0	0	0	0	0	0	0	0	0	0	0	0	0		0	0	0	0	0	0	0	0	0	0	0	0	0	0	0		0	0	0	0	0	0	0	0	0	0	0	0	0	0	0		0	0
0	0	0	0	0	0	0	0	0	0	0	0	0	0	0		0	0	0	0	0	0	0	0	0	0	0	0	0	0	0		0	0	0	0	0	0	0	0	0	0	0	0	0	0	0		0	0
0	0	0	0	0	0	0	0	0	0	0	0	0	0	0		0	0	0	0	0	0	0	0	0	0	0	0	0	0	0		0	0	0	0	0	0	0	0	0	0	0	0	0	0	0		0	0
0	0	0	0	0	0	0	0	0	0	0	0	0	0	0		0	0	0	0	0	0	0	0	0	0	0	0	0	0	0		0	0	0	0	0	0	0	0	0	0	0	0	0	0	0		0	0
0	0	0	0	0	0	0	0	0	0	0	0	0	0	0		0	0	0	0	0	0	0	0	0	0	0	0	0	0	0		0	0	0	0	0	0	0	0	0	0	0	0	0	0	0		0	0
0	0	0	0	0	0	0	0	0	0	0	0	0	0	0		0	0	0	0	0	0	0	0	0	0	0	0	0	0	0		0	0	0	0	0	0	0	0	0	0	0	0	0	0	0		0	0
0	0	0	0	0	0	0	0	0	0	0	0	0	0	0		0	0	0	0	0	0	0	0	0	0	0	0	0	0	0		0	0	0	0	0	0	0	0	0.002	0	0.005	0.005	0.005	0	0		0	0
0	0	0	0	0	0	0	0	0	0	0	0	0	0	0		0	0	0	0	0	0	0	0	0.01	0.022	0.017	0	0	0	0		0	0	0	0	0	0	0	0	0.007	0.009	0.023	0.034	0.037	0	0		0	0
0	0	0	0	0	0	0	0	0	0	0	0	0	0	0		0	0	0	0	0	0	0	0	0.06	0.125	0.219	0	0	0	0		0	0	0	0	0	0	0	0	0.005	0.018	0.092	0.074	0.177	0	0		0	0
0	0	0	0	0	0	0	0	1	0	0	0	0	0	0		0	0	0	0	0	0	0.002	0.027	0.187	0.262	0	0	0	0	0		0	0	0	0	0	0	0	0.007	0.055	0.101	0.12	0.207	0	0	0		0	0
0	0	0	0	0	0	0	0	0	0	0	0	0	0	0		0	0	0	0	0	0	0.005	0.005	0.057	0	0	0	0	0	0		0	0	0	0	0	0	0	0.002	0.007	0	0	0.009	0	0	0		0	0
Visual range 5
t = observation																t = observation + 2																t = observation + 4																t = observation + 6
0	0	0	0	0	0	0	0	0	0	0	0	0	0	0		0	0	0	0	0	0	0	0	0	0	0	0	0	0	0		0	0	0	0	0	0	0	0	0	0	0	0	0	0	0		0	0
0	0	0	0	0	0	0	0	0	0	0	0	0	0	0		0	0	0	0	0	0	0	0	0	0	0	0	0	0	0		0	0	0	0	0	0	0	0	0	0	0	0	0	0	0		0	0
0	0	0	0	0	0	0	0	0	0	0	0	0	0	0		0	0	0	0	0	0	0	0	0	0	0	0	0	0	0		0	0	0	0	0	0	0	0	0	0	0	0	0	0	0		0	0
0	0	0	0	0	0	0	0	0	0	0	0	0	0	0		0	0	0	0	0	0	0	0	0	0	0	0	0	0	0		0	0	0	0	0	0	0	0	0	0	0	0	0	0	0		0	0
0	0	0	0	0	0	0	0	0	0	0	0	0	0	0		0	0	0	0	0	0	0	0	0	0	0	0	0	0	0		0	0	0	0	0	0	0	0	0	0	0	0	0	0	0		0	0
0	0	0	0	0	0	0	0	0	0	0	0	0	0	0		0	0	0	0	0	0	0	0	0	0	0	0	0	0	0		0	0	0	0	0	0	0	0	0	0	0	0	0	0	0		0	0
0	0	0	0	0	0	0	0	0	0	0	0	0	0	0		0	0	0	0	0	0	0	0	0	0	0	0	0	0	0		0	0	0	0	0	0	0	0	0	0	0	0	0	0	0		0	0
0	0	0	0	0	0	0	0	0	0	0	0	0	0	0		0	0	0	0	0	0	0	0	0	0	0	0	0	0	0		0	0	0	0	0	0	0	0	0	0	0	0	0	0	0		0	0
0	0	0	0	0	0	0	0	0	0	0	0	0	0	0		0	0	0	0	0	0	0	0	0	0	0	0	0	0	0		0	0	0	0	0	0	0	0	0	0	0	0	0	0	0		0	0
0	0	0	0	0	0	0	0	0	0	0	0	0	0	0		0	0	0	0	0	0	0	0	0	0	0	0	0	0	0		0	0	0	0	0	0	0	0	0	0	0	0	0	0	0		0	0
0	0	0	0	0	0	0	0	0	0	0	0	0	0	0		0	0	0	0	0	0	0	0	0	0	0	0	0	0	0		0	0	0	0	0	0.002	0	0	0	0	0	0	0	0	0		0	0
0	0	0	0	0	0	0	0	0	0	0	0	0	0	0		0	0	0	0.002	0	0	0	0	0	0	0	0	0	0	0		0	0	0	0	0	0	0.004	0.002	0	0	0	0	0	0	0		0	0
0	0	0	0	0	0	0	0	0	0	0	0	0	0	0		0	0	0	0.004	0.006	0.006	0	0	0	0	0	0	0	0	0		0	0	0.002	0	0.002	0.004	0.013	0.022	0.009	0	0	0	0	0	0		0	0
0	0	0	0	0	0	0	0	0	0	0	0	0	0	0		0	0	0.004	0.014	0.05	0.074	0.042	0	0	0	0	0	0	0	0		0	0	0.004	0.002	0.006	0.024	0.035	0.076	0.255	0	0	0	0	0	0		0	0
0	0	0	1	0	0	0	0	0	0	0	0	0	0	0		0	0	0.008	0.036	0.102	0.248	0.276	0.128	0	0	0	0	0	0	0		0	0.002	0.002	0.009	0.019	0.054	0.104	0.153	0.194	0	0	0	0	0	0		0	0
[truncated: 13 more columns]

## Sheet: Supp. Fig. 8
Visual range 1
0	0	1	3	2	9	8	7	11	10	20	108	12	10	9
2	4	3	1	3	104	13	5	16	29	36	173	43	33	105
3	5	5	2	18	49	21	10	15	120	46	119	155	42	58
3	10	5	4	15	54	27	12	23	178	71	129	123	72	79
9	4	9	2	21	50	40	27	57	141	99	144	236	86	68
7	17	11	7	29	57	139	70	111	191	128	156	171	91	58
11	9	105	19	38	98	156	168	154	182	120	125	143	92	68
20	25	54	40	70	143	256	230	272	165	123	120	129	121	147
12	20	58	90	148	270	277	273	233	163	107	185	113	121	110
25	30	65	171	286	396	242	274	219	200	237	148	109	115	92
41	87	176	334	340	282	193	221	201	239	295	213	230	132	112
79	230	403	403	259	166	164	188	165	203	291	430	267	280	144
253	468	460	278	162	133	119	126	127	147	268	413	447	418	223
368	557	377	192	134	122	95	100	110	139	214	369	464	577	346
147	439	278	197	149	116	91	77	82	81	166	233	276	374	123
Visual range 2
1	5	4	0	4	9	8	9	11	14	25	109	17	17	5
2	9	7	10	10	103	8	3	16	21	38	152	44	34	105
4	9	8	9	16	41	14	4	11	119	52	129	129	66	68
7	12	9	12	11	53	14	14	35	152	65	127	107	78	73
9	15	7	3	19	50	21	25	42	147	87	132	222	92	74
7	16	14	9	17	51	133	67	109	170	119	155	154	87	65
12	18	107	15	35	78	125	132	153	180	107	131	133	79	74
12	26	67	45	61	153	243	208	266	178	136	130	134	104	160
12	29	68	77	157	265	280	217	212	160	119	198	119	115	111
22	38	81	154	272	378	229	256	214	189	260	144	104	124	119
44	81	197	319	346	255	188	179	207	233	293	241	245	158	144
69	230	393	379	254	202	168	193	176	213	286	393	282	325	181
188	462	466	258	164	134	139	162	167	165	295	441	464	464	249
391	569	394	256	214	159	163	155	159	185	257	353	494	595	364
146	467	292	254	217	197	178	141	147	127	197	201	275	388	134
Visual range 3
2	8	5	0	4	6	8	17	13	20	25	110	14	18	10
4	7	11	7	7	102	18	7	17	38	56	169	53	36	107
4	12	13	7	20	51	13	11	21	120	56	132	149	69	70
12	18	16	8	13	59	17	15	31	160	70	129	105	94	73
15	13	13	7	21	46	34	19	65	144	94	126	218	124	80
15	17	15	18	24	58	138	68	102	171	128	164	184	123	80
23	26	102	15	37	73	154	141	162	186	130	140	149	109	81
24	26	62	45	47	143	232	214	257	156	108	120	148	125	168
23	36	89	94	164	262	292	222	209	162	102	187	107	144	113
30	44	93	171	272	352	237	272	199	185	250	156	127	152	108
59	81	229	341	338	268	208	214	213	232	283	243	254	174	142
99	245	425	396	267	217	177	215	186	232	318	420	313	315	182
233	473	524	314	230	194	157	194	213	228	314	476	495	467	237
404	578	433	296	223	225	210	203	229	243	289	388	541	584	370
146	426	302	257	202	207	170	155	163	152	168	207	244	369	130
Visual range 4
0	5	4	7	10	13	11	15	11	16	20	108	14	21	6
9	9	19	17	22	107	21	4	15	25	37	161	51	38	105
8	17	16	19	21	51	15	7	15	123	52	124	147	73	66
13	21	17	13	10	46	20	7	30	173	74	147	131	92	78
19	29	10	10	21	44	29	21	61	148	101	133	225	113	67
20	20	12	17	24	47	134	62	119	184	147	151	165	109	83
24	33	106	30	42	83	137	139	159	180	130	130	140	103	63
31	42	55	43	64	150	243	198	239	148	104	131	141	130	172
32	40	86	84	156	218	261	220	187	138	103	189	120	145	102
57	46	93	181	270	367	245	280	226	179	237	157	125	140	113
53	91	212	309	335	253	213	228	223	254	276	250	224	181	129
131	251	422	445	265	247	192	229	212	251	317	394	323	306	178
217	520	524	340	240	221	191	212	202	233	309	428	477	460	248
402	621	446	309	242	205	174	187	177	184	230	309	477	501	327
116	482	307	270	206	198	155	153	128	154	157	174	233	326	102
Visual range 5
0	8	11	11	11	20	8	20	16	20	20	110	27	18	6
7	30	33	22	23	106	25	8	20	33	53	155	48	51	106
12	48	26	15	36	49	19	10	21	118	51	132	151	72	70
24	48	31	12	25	53	15	17	41	154	77	143	122	87	85
31	44	24	17	28	48	25	35	56	129	111	121	215	87	77
27	52	25	19	30	57	146	78	95	159	143	143	179	102	81
38	50	111	21	40	73	154	155	136	180	134	126	150	107	91
34	66	62	44	89	134	225	208	263	161	111	113	134	129	172
43	67	89	102	161	251	256	219	203	160	100	177	113	156	116
41	78	93	157	316	355	230	287	231	221	257	133	124	135	102
61	116	207	372	326	272	227	236	243	286	300	243	228	194	143
101	275	464	389	282	246	216	244	225	233	290	363	275	291	190
238	501	492	329	215	180	184	205	220	202	300	412	473	437	225
360	579	428	292	218	193	200	191	199	189	215	293	411	503	324
110	457	299	228	201	171	157	131	126	137	129	162	214	271	84

[truncated: 4 more sheets: Supp. Fig. 9, Supp. Fig. 10, Supp. Fig. 11, Supp. Table 1]
