# Supplementary material for: Spatial planning with long visual range benefits escape from visual predators in complex naturalistic environments
Source: Nat Commun. 2020 Jun 16;11:3057. doi: 10.1038/s41467-020-16102-1 (PMC7298009; doi:10.1038/s41467-020-16102-1)
Supplement: Supplementary file 9 — Source Data [file 41467_2020_16102_MOESM9_ESM.zip › Source Data/Epsisodes/Supp. Mov. 1/OpenV4_TrialDeath.csv]

Action	Agent X	Agent Y	Observation	Predator X	Predator Y	Reward
-1	7	0	-1	14	13	0
3	6	0	0	14	12	-1
3	5	0	0	14	11	-1
3	4	0	0	13	11	-1
3	3	0	0	13	13	-1
3	2	0	0	13	12	-1
3	1	0	0	12	12	-1
3	0	0	0	11	12	-1
0	0	1	0	11	11	-1
2	0	0	0	10	11	-1
0	0	1	0	9	11	-1
0	0	2	0	8	10	-1
0	0	3	0	9	11	-1
0	0	4	0	10	11	-1
0	0	5	0	9	11	-1
1	1	5	0	8	10	-1
3	0	5	0	6	10	-1
2	0	4	0	5	10	-1
2	0	3	0	5	8	-1
2	0	2	0	5	7	-1
2	0	1	0	6	7	-1
2	0	0	0	6	6	-1
1	1	0	0	5	5	-1
1	2	0	0	5	4	-1
3	1	0	0	4	3	-1
3	0	0	0	4	2	-1
1	1	0	16	3	2	-1
3	0	0	0	3	3	-1
0	0	1	0	4	2	-1
0	0	2	0	3	3	-1
0	0	3	0	2	3	-1
0	0	4	25	0	3	-1
0	0	5	25	0	4	-1
0	0	6	0	0	4	-1
0	0	7	0	0	5	-1
0	0	8	0	0	4	-1
0	0	9	0	0	6	-1
0	0	10	0	1	7	-1
0	0	11	0	1	8	-1
0	0	12	0	0	8	-1
1	1	12	0	0	6	-1
1	2	12	0	0	7	-1
1	3	12	0	0	9	-1
1	4	12	0	1	9	-1
0	4	13	0	1	10	-1
1	5	13	0	2	10	-1
1	6	13	0	4	10	-1
1	7	13	0	5	10	-1
0	7	14	0	6	13	999
