# Supplementary material for: Spatial planning with long visual range benefits escape from visual predators in complex naturalistic environments
Source: Nat Commun. 2020 Jun 16;11:3057. doi: 10.1038/s41467-020-16102-1 (PMC7298009; doi:10.1038/s41467-020-16102-1)
Supplement: Supplementary file 9 — Source Data [file 41467_2020_16102_MOESM9_ESM.zip › Source Data/Epsisodes/Supp. Mov. 1/OpemV4_TrialSurvival.csv]

Action	Agent X	Agent Y	Observation	Predator X	Predator Y	Reward
-1	7	0	-1	14	13	0
1	8	0	0	14	11	-1
1	9	0	0	14	10	-1
1	10	0	0	14	9	-1
1	11	0	0	14	10	-1
1	12	0	0	14	8	-1
1	13	0	0	14	7	-1
1	14	0	0	14	5	-1
0	14	1	12	14	4	-1
3	13	1	0	13	3	-1
3	12	1	0	13	2	-1
3	11	1	0	12	2	-1
3	10	1	0	11	2	-1
3	9	1	0	12	3	-1
3	8	1	0	11	3	-1
3	7	1	0	9	3	-1
2	7	0	0	8	4	-1
3	6	0	0	8	3	-1
3	5	0	0	7	3	-1
3	4	0	0	7	3	-1
3	3	0	0	6	3	-1
3	2	0	0	5	4	-1
3	1	0	0	4	4	-1
3	0	0	0	3	3	-1
0	0	1	0	4	3	-1
0	0	2	0	4	3	-1
0	0	3	0	2	3	-1
2	0	2	0	3	3	-1
2	0	1	0	2	3	-1
1	1	1	24	1	2	-1
1	2	1	0	2	1	-101
