# Supplementary material for: Spatial planning with long visual range benefits escape from visual predators in complex naturalistic environments
Source: Nat Commun. 2020 Jun 16;11:3057. doi: 10.1038/s41467-020-16102-1 (PMC7298009; doi:10.1038/s41467-020-16102-1)
Supplement: Supplementary file 9 — Source Data [file 41467_2020_16102_MOESM9_ESM.zip › Source Data/Epsisodes/Supp. Mov. 1/OpenV1_TrialDeath.csv]

Action	Agent X	Agent Y	Observation	Predator X	Predator Y	Reward
-1	7	0	-1	1	0	0
3	6	0	0	1	1	-1
0	6	1	0	3	1	-1
3	5	1	1	4	1	-1
1	6	1	5	5	1	-1
1	7	1	5	6	1	-1
1	8	1	0	6	3	-1
1	9	1	0	7	2	-1
1	10	1	0	9	2	-1
1	11	1	0	8	2	-1
1	12	1	0	9	2	-1
1	13	1	0	10	2	-1
2	13	0	0	11	2	-1
1	14	0	0	12	1	-1
0	14	1	0	14	1	-101
