# Supplementary material for: Spatial planning with long visual range benefits escape from visual predators in complex naturalistic environments
Source: Nat Commun. 2020 Jun 16;11:3057. doi: 10.1038/s41467-020-16102-1 (PMC7298009; doi:10.1038/s41467-020-16102-1)
Supplement: Supplementary file 9 — Source Data [file 41467_2020_16102_MOESM9_ESM.zip › Source Data/Epsisodes/Supp. Mov. 1/OpenV2_TrialSurvival.csv]

Action	Agent X	Agent Y	Observation	Predator X	Predator Y	Reward
-1	7	0	-1	1	0	0
3	6	0	0	2	0	-1
3	5	0	2	3	0	-1
1	6	0	0	4	0	-1
1	7	0	0	5	0	-1
1	8	0	0	6	0	-1
1	9	0	0	5	1	-1
1	10	0	0	5	2	-1
1	11	0	0	4	2	-1
1	12	0	0	5	1	-1
1	13	0	0	4	1	-1
1	14	0	0	5	2	-1
3	13	0	0	6	2	-1
1	14	0	0	7	1	-1
0	14	1	0	9	1	-1
0	14	2	0	8	1	-1
0	14	3	0	10	1	-1
0	14	4	0	9	1	-1
0	14	5	0	11	1	-1
0	14	6	0	10	2	-1
0	14	7	0	9	3	-1
0	14	8	0	10	2	-1
0	14	9	0	11	3	-1
0	14	10	0	12	4	-1
0	14	11	0	12	5	-1
0	14	12	0	12	5	-1
0	14	13	0	12	6	-1
3	13	13	0	12	6	-1
3	12	13	0	12	7	-1
3	11	13	0	12	9	-1
3	10	13	0	12	11	-1
3	9	13	0	10	11	-1
3	8	13	0	9	10	-1
3	7	13	0	9	11	-1
0	7	14	0	9	12	999
