# Supplementary material for: Spatial planning with long visual range benefits escape from visual predators in complex naturalistic environments
Source: Nat Commun. 2020 Jun 16;11:3057. doi: 10.1038/s41467-020-16102-1 (PMC7298009; doi:10.1038/s41467-020-16102-1)
Supplement: Supplementary file 9 — Source Data [file 41467_2020_16102_MOESM9_ESM.zip › Source Data/Epsisodes/Supp. Mov. 1/Entropy5V5_TrialSurvival.csv]

Action	Agent X	Agent Y	Observation	Predator X	Predator Y	Reward
-1	7	0	-1	0	0	0
3	6	0	15	2	0	-1
1	7	0	0	1	1	-1
1	8	0	0	2	1	-1
1	9	0	0	4	1	-1
1	10	0	0	5	0	-1
1	11	0	0	6	1	-1
1	12	0	0	7	2	-1
1	13	0	0	7	1	-1
1	14	0	0	9	1	-1
0	14	1	0	10	0	-1
0	14	2	0	11	0	-1
0	14	3	0	10	1	-1
0	14	4	0	9	1	-1
0	14	5	0	11	1	-1
3	13	5	0	12	0	-1
3	12	5	0	11	0	-1
0	12	6	0	11	1	-1
0	12	7	0	11	2	-1
0	12	8	0	12	1	-1
3	11	8	0	12	3	-1
0	11	9	0	12	4	-1
0	11	10	0	12	6	-1
0	11	11	0	12	6	-1
3	10	11	0	11	5	-1
3	9	11	0	12	6	-1
0	9	12	0	11	7	-1
3	8	12	0	11	9	-1
3	7	12	0	10	9	-1
0	7	13	0	10	10	-1
0	7	14	0	11	11	999
