# Supplementary material for: Spatial planning with long visual range benefits escape from visual predators in complex naturalistic environments
Source: Nat Commun. 2020 Jun 16;11:3057. doi: 10.1038/s41467-020-16102-1 (PMC7298009; doi:10.1038/s41467-020-16102-1)
Supplement: Supplementary file 9 — Source Data [file 41467_2020_16102_MOESM9_ESM.zip › Source Data/Epsisodes/Supp. Mov. 1/Entropy5V5_TrialDeath2.csv]

Action	Agent X	Agent Y	Observation	Predator X	Predator Y	Reward
-1	7	0	-1	0	0	0
1	8	0	0	1	0	-1
1	9	0	0	2	0	-1
1	10	0	0	4	0	-1
1	11	0	0	6	0	-1
1	12	0	0	8	0	-1
1	13	0	0	10	0	-1
1	14	0	0	11	0	-1
0	14	1	0	12	0	-1
0	14	2	0	13	1	-1
0	14	3	36	14	2	-1
0	14	4	36	14	3	-1
0	14	5	36	14	4	-1
3	13	5	0	14	4	-1
3	12	5	36	13	5	-1
2	12	4	35	12	5	-1
2	12	3	0	11	6	-1
2	12	2	0	11	5	-1
1	13	2	0	11	4	-1
1	14	2	0	12	3	-1
0	14	3	0	12	2	-1
0	14	4	0	13	2	-1
0	14	5	0	14	3	-1
3	13	5	0	14	4	-1
3	12	5	0	14	5	-1
0	12	6	0	13	5	-1
0	12	7	0	11	5	-1
0	12	8	0	11	6	-1
3	11	8	0	11	8	-101
