# Supplementary material for: Spatial planning with long visual range benefits escape from visual predators in complex naturalistic environments
Source: Nat Commun. 2020 Jun 16;11:3057. doi: 10.1038/s41467-020-16102-1 (PMC7298009; doi:10.1038/s41467-020-16102-1)
Supplement: Supplementary file 9 — Source Data [file 41467_2020_16102_MOESM9_ESM.zip › Source Data/Epsisodes/Supp. Mov. 3/Entropy01_TrialSurvival.csv]

Action	Agent X	Agent Y	Observation	Predator X	Predator Y	Reward
-1	7	0	-1	0	0	0
1	8	0	1	1	0	-1
1	9	0	1	2	0	-1
1	10	0	1	4	0	-1
1	11	0	1	6	0	-1
1	12	0	1	5	0	-1
1	13	0	1	4	1	-1
0	13	1	1	5	1	-1
0	13	2	1	6	1	-1
0	13	3	1	7	1	-1
0	13	4	1	9	1	-1
1	14	4	1	10	1	-1
0	14	5	1	11	1	-1
0	14	6	1	11	2	-1
0	14	7	1	11	4	-1
0	14	8	0	12	4	-1
0	14	9	1	13	4	-1
0	14	10	0	13	5	-1
0	14	11	0	13	6	-1
0	14	12	1	14	6	-1
0	14	13	1	14	7	-1
3	13	13	1	14	9	-1
3	12	13	1	14	11	-1
3	11	13	1	12	11	-1
0	11	14	1	12	12	-1
3	10	14	1	11	13	-1
3	9	14	1	12	14	-1
3	8	14	1	10	14	-1
3	7	14	1	9	14	999
3	7	14	1	9	14	999
