# Supplementary material for: Spatial planning with long visual range benefits escape from visual predators in complex naturalistic environments
Source: Nat Commun. 2020 Jun 16;11:3057. doi: 10.1038/s41467-020-16102-1 (PMC7298009; doi:10.1038/s41467-020-16102-1)
Supplement: Supplementary file 9 — Source Data [file 41467_2020_16102_MOESM9_ESM.zip › Source Data/Epsisodes/Supp. Mov. 3/Entropy07_TrialSurvival.csv]

Action	Agent X	Agent Y	Observation	Predator X	Predator Y	Reward
-1	7	0	-1	0	0	0
1	8	0	1	1	0	-1
1	9	0	1	3	0	-1
1	10	0	1	4	0	-1
1	11	0	1	5	0	-1
0	11	1	1	6	1	-1
1	12	1	1	7	1	-1
0	12	2	1	8	1	-1
0	12	3	1	9	0	-1
0	12	4	1	9	1	-1
0	12	5	1	9	2	-1
1	13	5	1	10	2	-1
0	13	6	1	10	1	-1
0	13	7	1	10	2	-1
1	14	7	1	11	2	-1
0	14	8	1	11	4	-1
0	14	9	1	11	5	-1
0	14	10	1	12	6	-1
0	14	11	0	12	7	-1
3	13	11	1	13	7	-1
3	12	11	0	12	6	-1
3	11	11	0	12	7	-1
0	11	12	0	13	7	-1
0	11	13	1	13	8	-1
3	10	13	1	13	9	-1
3	9	13	1	12	10	-1
0	9	14	1	12	11	-1
0	9	14	1	13	12	-26
3	8	14	1	13	13	-1
3	7	14	1	11	13	999
3	7	14	1	11	13	999
