# Supplementary material for: Spatial planning with long visual range benefits escape from visual predators in complex naturalistic environments
Source: Nat Commun. 2020 Jun 16;11:3057. doi: 10.1038/s41467-020-16102-1 (PMC7298009; doi:10.1038/s41467-020-16102-1)
Supplement: Supplementary file 9 — Source Data [file 41467_2020_16102_MOESM9_ESM.zip › Source Data/Epsisodes/Supp. Mov. 3/Entropy03_TrialDeath.csv]

Action	Agent X	Agent Y	Observation	Predator X	Predator Y	Reward
-1	7	0	-1	0	0	0
1	8	0	1	2	0	-1
1	9	0	1	4	0	-1
1	10	0	1	5	0	-1
1	11	0	1	7	0	-1
1	12	0	1	7	1	-1
1	13	0	1	8	1	-1
1	14	0	1	9	1	-1
0	14	1	1	10	1	-1
0	14	2	1	11	1	-1
0	14	3	1	13	1	-1
0	14	4	1	13	3	-1
0	14	5	1	13	4	-1
0	14	6	1	14	5	-1
0	14	7	1	14	7	-101
0	14	7	1	14	7	-101
