# Supplementary material for: Spatial planning with long visual range benefits escape from visual predators in complex naturalistic environments
Source: Nat Commun. 2020 Jun 16;11:3057. doi: 10.1038/s41467-020-16102-1 (PMC7298009; doi:10.1038/s41467-020-16102-1)
Supplement: Supplementary file 9 — Source Data [file 41467_2020_16102_MOESM9_ESM.zip › Source Data/Epsisodes/Supp. Mov. 3/Entropy09_TrialDeath.csv]

Action	Agent X	Agent Y	Observation	Predator X	Predator Y	Reward
-1	7	0	-1	0	0	0
3	6	0	1	0	1	-1
0	6	1	1	1	1	-1
0	6	2	0	2	1	-1
0	6	3	0	3	1	-1
3	6	4	0	5	1	-1
3	5	4	1	7	1	-1
0	4	4	0	6	2	-1
0	4	5	1	6	3	-1
0	4	6	1	5	4	-1
0	4	7	1	4	5	-1
1	4	8	0	4	7	-1
0	5	8	0	5	8	-101
0	5	8	0	5	8	-101
