# Supplementary material for: Spatial planning with long visual range benefits escape from visual predators in complex naturalistic environments
Source: Nat Commun. 2020 Jun 16;11:3057. doi: 10.1038/s41467-020-16102-1 (PMC7298009; doi:10.1038/s41467-020-16102-1)
Supplement: Supplementary file 9 — Source Data [file 41467_2020_16102_MOESM9_ESM.zip › Source Data/Epsisodes/Supp. Mov. 3/Entropy08_TrialSurvival.csv]

Action	Agent X	Agent Y	Observation	Predator X	Predator Y	Reward
-1	7	0	-1	0	0	0
1	8	0	1	0	1	-1
0	8	1	1	1	1	-1
1	9	1	1	3	1	-1
0	9	2	0	4	1	-1
0	9	3	0	5	1	-1
0	9	4	1	6	1	-1
0	9	5	1	7	1	-1
0	9	6	1	7	3	-1
0	9	7	1	7	4	-1
0	9	8	1	7	5	-1
3	8	8	0	7	6	-1
3	7	8	1	8	6	-1
0	7	9	1	8	8	-1
0	7	10	1	7	8	-1
0	7	11	0	8	8	-1
1	8	11	1	7	8	-1
0	8	12	1	7	9	-1
0	8	13	1	7	10	-1
0	8	14	1	7	11	-1
3	7	14	1	8	12	999
3	7	14	1	8	12	999
