# Supplementary material for: Spatial planning with long visual range benefits escape from visual predators in complex naturalistic environments
Source: Nat Commun. 2020 Jun 16;11:3057. doi: 10.1038/s41467-020-16102-1 (PMC7298009; doi:10.1038/s41467-020-16102-1)
Supplement: Supplementary file 9 — Source Data [file 41467_2020_16102_MOESM9_ESM.zip › Source Data/Epsisodes/Supp. Mov. 3/Entropy08_TrialDeath.csv]

Action	Agent X	Agent Y	Observation	Predator X	Predator Y	Reward
-1	7	0	-1	0	0	0
1	8	0	1	0	1	-1
1	9	0	1	2	1	-1
0	9	1	1	3	1	-1
0	9	2	0	4	1	-1
0	9	3	0	5	1	-1
3	8	3	1	6	1	-1
0	8	4	1	7	2	-1
0	8	5	1	7	4	-1
0	8	6	1	7	5	-1
0	8	7	1	8	6	-1
0	8	8	1	8	8	-101
0	8	8	1	8	8	-101
