# Supplementary material for: Spatial planning with long visual range benefits escape from visual predators in complex naturalistic environments
Source: Nat Commun. 2020 Jun 16;11:3057. doi: 10.1038/s41467-020-16102-1 (PMC7298009; doi:10.1038/s41467-020-16102-1)
Supplement: Supplementary file 9 — Source Data [file 41467_2020_16102_MOESM9_ESM.zip › Source Data/Epsisodes/Supp. Mov. 4/Pred3_TrialDeath.csv]

Action	Agent X	Agent Y	Observation	Predator X	Predator Y	Reward
-1	7	0	-1	12	9	0
3	6	0	0	11	9	-1
3	5	0	0	11	8	-1
0	5	1	1	10	8	-1
0	5	2	1	9	7	-1
3	4	2	0	9	8	-1
0	4	3	1	9	7	-1
3	3	3	1	8	6	-1
3	2	3	1	7	6	-1
2	2	2	1	6	5	-1
3	1	2	1	5	5	-1
2	1	1	1	5	4	-1
3	0	1	1	4	3	-1
2	0	0	1	2	3	-1
1	1	0	1	1	2	-1
1	2	0	1	0	2	-1
1	3	0	1	1	1	-1
1	4	0	1	2	1	-1
1	5	0	0	3	1	-1
0	5	1	1	3	0	-1
1	6	1	1	5	0	-1
0	6	2	1	5	1	-1
0	6	3	1	5	2	-1
0	6	4	1	5	3	-1
0	6	5	1	5	4	-1
1	7	5	1	7	4	-1
0	7	6	1	7	5	-1
3	6	6	1	6	5	-1
0	6	7	1	6	6	-1
0	6	8	1	6	8	-101
0	6	8	1	6	8	-101
