# Supplementary material for: Spatial planning with long visual range benefits escape from visual predators in complex naturalistic environments
Source: Nat Commun. 2020 Jun 16;11:3057. doi: 10.1038/s41467-020-16102-1 (PMC7298009; doi:10.1038/s41467-020-16102-1)
Supplement: Supplementary file 9 — Source Data [file 41467_2020_16102_MOESM9_ESM.zip › Source Data/Epsisodes/Supp. Mov. 4/Pred2Strat2_TrialSurvival.csv]

Action	Agent X	Agent Y	Observation	Predator X	Predator Y	Reward
-1	7	0	-1	0	0	0
0	7	1	1	1	0	-1
0	7	2	0	2	0	-1
1	8	2	1	3	0	-1
0	8	3	0	2	0	-1
1	9	3	1	2	1	-1
1	10	3	0	3	1	-1
1	11	3	0	2	1	-1
1	12	3	0	2	0	-1
0	12	4	0	1	0	-1
0	12	5	1	1	1	-1
0	12	6	1	3	1	-1
0	12	7	1	3	2	-1
0	12	8	1	4	2	-1
3	11	8	0	5	2	-1
3	10	8	1	6	3	-1
3	9	8	0	6	4	-1
0	9	9	0	6	5	-1
3	8	9	0	7	5	-1
3	7	9	1	6	5	-1
0	7	10	1	6	7	-1
0	7	11	1	6	8	-1
0	7	12	1	6	9	-1
0	7	13	1	6	11	-1
0	7	14	1	6	12	999
0	7	14	1	6	12	999
