# Supplementary material for: Spatial planning with long visual range benefits escape from visual predators in complex naturalistic environments
Source: Nat Commun. 2020 Jun 16;11:3057. doi: 10.1038/s41467-020-16102-1 (PMC7298009; doi:10.1038/s41467-020-16102-1)
Supplement: Supplementary file 9 — Source Data [file 41467_2020_16102_MOESM9_ESM.zip › Source Data/Epsisodes/Supp. Mov. 4/Pred1Strat1_TrialSurvival.csv]

Action	Agent X	Agent Y	Observation	Predator X	Predator Y	Reward
-1	7	0	-1	7	11	0
1	8	0	0	7	12	-1
3	7	0	0	8	12	-1
0	7	1	0	7	12	-1
1	8	1	0	7	13	-1
3	7	1	0	7	12	-1
2	7	0	0	8	12	-1
1	8	0	0	8	11	-1
3	7	0	0	7	11	-1
0	7	1	0	8	11	-1
0	7	2	0	8	12	-1
2	7	1	0	8	13	-1
0	7	2	0	8	12	-1
0	7	3	0	7	12	-1
0	7	4	0	6	12	-1
3	6	4	1	6	10	-1
2	6	3	1	6	8	-1
2	6	2	1	6	6	-1
1	7	2	1	6	4	-1
1	8	2	1	6	3	-1
1	9	2	1	8	3	-1
1	10	2	1	9	2	-1
1	11	2	1	10	3	-1
1	12	2	1	11	2	-1
1	13	2	1	12	3	-1
2	13	1	1	13	2	-1
2	13	0	1	13	1	-1
3	12	0	1	12	1	-1
3	11	0	1	10	1	-1
1	12	0	1	11	0	-1
0	12	1	1	12	0	-1
0	12	2	1	12	1	-1
0	12	3	1	12	0	-1
0	12	4	1	13	1	-1
0	12	5	1	14	2	-1
3	11	5	1	13	2	-1
3	10	5	1	12	2	-1
0	10	6	1	13	3	-1
3	9	6	1	11	3	-1
0	9	7	1	11	2	-1
0	9	8	1	11	3	-1
0	9	9	0	11	4	-1
3	8	9	0	9	4	-1
0	8	10	0	9	3	-1
1	9	10	1	9	4	-1
2	9	9	1	9	5	-1
2	9	8	0	10	6	-1
0	9	9	1	9	4	-1
0	9	10	0	8	4	-1
1	10	10	1	8	5	-1
2	10	9	1	8	6	-1
1	11	9	1	8	5	-1
3	10	9	1	8	6	-1
0	10	10	0	7	6	-1
3	9	10	0	8	6	-1
3	8	10	0	9	6	-1
0	8	11	0	11	6	-1
3	8	12	0	11	7	-1
0	7	12	1	11	8	-1
0	7	13	1	11	9	-1
0	7	14	1	10	9	999
0	7	14	1	10	9	999
