# Supplementary material for: Spatial planning with long visual range benefits escape from visual predators in complex naturalistic environments
Source: Nat Commun. 2020 Jun 16;11:3057. doi: 10.1038/s41467-020-16102-1 (PMC7298009; doi:10.1038/s41467-020-16102-1)
Supplement: Supplementary file 9 — Source Data [file 41467_2020_16102_MOESM9_ESM.zip › Source Data/Epsisodes/Supp. Mov. 4/Env2Strat2_TrialSurvival.csv]

Action	Agent X	Agent Y	Observation	Predator X	Predator Y	Reward
-1	7	0	-1	0	0	0
1	8	0	1	1	0	-1
1	9	0	1	2	0	-1
1	10	0	1	3	0	-1
1	11	0	1	5	0	-1
0	11	1	1	7	0	-1
0	11	2	1	9	0	-1
0	11	3	1	10	0	-1
3	10	3	0	11	0	-1
3	9	3	0	12	0	-1
3	8	3	0	12	1	-1
3	7	3	1	12	0	-1
0	7	4	0	13	0	-1
3	6	4	0	13	1	-1
3	5	4	0	12	1	-1
0	5	5	1	12	0	-1
3	4	5	1	11	0	-1
3	3	5	1	9	0	-1
3	2	5	1	7	0	-1
3	1	5	0	7	1	-1
3	0	5	0	7	0	-1
0	0	6	0	6	0	-1
0	0	7	1	5	1	-1
0	0	8	1	5	2	-1
0	0	9	0	4	2	-1
0	0	10	0	4	3	-1
0	0	11	0	3	3	-1
2	0	10	0	2	3	-1
1	1	10	0	1	3	-1
0	1	11	0	0	3	-1
0	1	12	0	1	3	-1
1	2	12	0	1	5	-1
1	3	12	1	1	6	-1
1	4	12	1	1	7	-1
0	4	13	1	2	7	-1
3	3	13	1	2	8	-1
0	3	14	1	2	9	-1
1	4	14	1	2	10	-1
1	5	14	1	2	11	-1
1	6	14	1	1	12	-1
1	7	14	1	3	12	999
1	7	14	1	3	12	999
