# Supplementary material for: Spatial planning with long visual range benefits escape from visual predators in complex naturalistic environments
Source: Nat Commun. 2020 Jun 16;11:3057. doi: 10.1038/s41467-020-16102-1 (PMC7298009; doi:10.1038/s41467-020-16102-1)
Supplement: Supplementary file 9 — Source Data [file 41467_2020_16102_MOESM9_ESM.zip › Source Data/Epsisodes/Supp. Mov. 2/Entropy05_TrialSurvival.csv]

Action	Agent X	Agent Y	Observation	Predator X	Predator Y	Reward
-1	7	0	-1	0	0	0
1	8	0	1	1	0	-1
0	8	1	1	3	0	-1
0	8	2	1	5	0	-1
1	9	2	1	7	0	-1
0	9	3	1	7	1	-1
1	10	3	1	8	1	-1
1	11	3	1	9	1	-1
0	11	4	1	9	2	-1
0	11	5	0	9	3	-1
3	10	5	0	10	3	-1
0	10	6	0	9	2	-1
0	10	7	0	10	3	-1
0	10	8	0	9	2	-1
0	10	9	0	9	3	-1
3	9	9	0	10	3	-1
0	9	10	0	9	3	-1
0	9	11	1	11	3	-1
0	9	12	1	11	5	-1
0	9	13	1	11	6	-1
0	9	14	1	11	8	-1
3	8	14	1	12	9	-1
3	7	14	1	11	10	999
