# Supplementary material for: Spatial planning with long visual range benefits escape from visual predators in complex naturalistic environments
Source: Nat Commun. 2020 Jun 16;11:3057. doi: 10.1038/s41467-020-16102-1 (PMC7298009; doi:10.1038/s41467-020-16102-1)
Supplement: Supplementary file 9 — Source Data [file 41467_2020_16102_MOESM9_ESM.zip › Source Data/Epsisodes/Supp. Mov. 2/OpenV5_TrialDeath.csv]

Action	Agent X	Agent Y	Observation	Predator X	Predator Y	Reward
-1	7	0	-1	10	5	0
3	6	0	0	10	4	-1
3	5	0	0	9	5	-1
3	4	0	0	8	4	-1
3	3	0	0	6	4	-1
3	2	0	0	5	4	-1
3	1	0	0	4	5	-1
3	0	0	0	3	5	-1
0	0	1	0	4	4	-1
0	0	2	0	3	5	-1
0	0	3	0	1	5	-1
0	0	4	0	0	6	-1
0	0	5	0	0	5	-101
