# Supplementary material for: Spatial planning with long visual range benefits escape from visual predators in complex naturalistic environments
Source: Nat Commun. 2020 Jun 16;11:3057. doi: 10.1038/s41467-020-16102-1 (PMC7298009; doi:10.1038/s41467-020-16102-1)
Supplement: Supplementary file 9 — Source Data [file 41467_2020_16102_MOESM9_ESM.zip › Source Data/Epsisodes/Supp. Mov. 2/Entropy01_TrialSurvival.csv]

Action	Agent X	Agent Y	Observation	Predator X	Predator Y	Reward
-1	7	0	-1	11	0	0
3	6	0	1	9	0	-1
3	5	0	1	8	0	-1
3	4	0	1	7	0	-1
3	3	0	1	6	1	-1
3	2	0	1	4	1	-1
3	1	0	1	3	1	-1
0	1	1	1	2	0	-1
0	1	2	1	2	1	-1
0	1	3	1	2	2	-1
0	1	4	1	2	3	-1
0	1	5	1	2	4	-1
0	1	6	1	2	3	-1
0	1	7	1	2	5	-1
0	1	8	1	2	6	-1
0	1	9	1	1	6	-1
0	1	10	1	1	8	-1
0	1	11	1	2	7	-1
3	0	11	1	2	8	-1
0	0	12	1	3	8	-1
0	0	13	1	3	9	-1
1	1	13	1	2	9	-1
1	2	13	1	2	8	-1
0	2	14	1	2	10	-1
1	3	14	1	2	12	-1
1	4	14	0	3	12	-1
1	5	14	1	4	11	-1
1	6	14	1	4	12	-1
1	7	14	1	5	12	999
