# Supplementary material for: Spatial planning with long visual range benefits escape from visual predators in complex naturalistic environments
Source: Nat Commun. 2020 Jun 16;11:3057. doi: 10.1038/s41467-020-16102-1 (PMC7298009; doi:10.1038/s41467-020-16102-1)
Supplement: Supplementary file 9 — Source Data [file 41467_2020_16102_MOESM9_ESM.zip › Source Data/Epsisodes/Supp. Mov. 2/OpenV3_TrialSurvival.csv]

Action	Agent X	Agent Y	Observation	Predator X	Predator Y	Reward
-1	7	0	-1	13	2	0
3	6	0	0	12	2	-1
3	5	0	0	12	3	-1
3	4	0	0	11	3	-1
3	3	0	0	10	3	-1
3	2	0	0	9	2	-1
0	2	1	0	7	2	-1
3	1	1	0	6	1	-1
3	0	1	0	6	0	-1
0	0	2	0	5	0	-1
0	0	3	0	3	0	-1
0	0	4	0	2	1	-1
1	1	4	0	2	3	-1
0	1	5	0	2	4	-1
3	0	5	0	1	4	-1
0	0	6	0	0	4	-1
0	0	7	0	0	5	-1
0	0	8	0	1	5	-1
0	0	9	0	1	7	-1
0	0	10	0	1	6	-1
0	0	11	0	2	7	-1
1	1	11	0	1	8	-1
1	2	11	0	0	8	-1
1	3	11	0	1	9	-1
0	3	12	0	1	10	-1
1	4	12	0	3	10	-1
0	4	13	0	3	11	-1
1	5	13	0	4	12	-1
0	5	14	0	5	13	-1
1	6	14	0	6	13	-1
1	7	14	0	6	14	999
