# Supplementary material for: Spatial planning with long visual range benefits escape from visual predators in complex naturalistic environments
Source: Nat Commun. 2020 Jun 16;11:3057. doi: 10.1038/s41467-020-16102-1 (PMC7298009; doi:10.1038/s41467-020-16102-1)
Supplement: Supplementary file 9 — Source Data [file 41467_2020_16102_MOESM9_ESM.zip › Source Data/Epsisodes/Supp. Mov. 2/Entropy08_TrialSurvival.csv]

Action	Agent X	Agent Y	Observation	Predator X	Predator Y	Reward
-1	7	0	-1	0	0	0
0	7	1	0	1	0	-1
1	8	1	1	2	0	-1
1	9	1	1	3	0	-1
0	9	2	1	4	0	-1
3	8	2	1	5	0	-1
0	8	3	0	6	0	-1
0	8	4	0	6	1	-1
0	8	5	0	7	1	-1
1	9	5	0	8	1	-1
1	10	5	0	8	3	-1
0	10	6	1	8	4	-1
0	10	7	0	9	5	-1
3	9	7	1	8	5	-1
0	9	8	0	8	6	-1
0	9	9	0	9	5	-1
0	9	10	0	8	6	-1
0	9	11	0	9	5	-1
0	9	11	0	8	5	-26
3	8	11	0	8	6	-1
0	8	12	0	7	5	-1
0	8	13	0	8	5	-1
3	7	13	0	8	6	-1
0	7	14	0	9	5	999
