# Supplementary material for: Spatial planning with long visual range benefits escape from visual predators in complex naturalistic environments
Source: Nat Commun. 2020 Jun 16;11:3057. doi: 10.1038/s41467-020-16102-1 (PMC7298009; doi:10.1038/s41467-020-16102-1)
Supplement: Supplementary file 9 — Source Data [file 41467_2020_16102_MOESM9_ESM.zip › Source Data/Epsisodes/Supp. Mov. 2/Entropy01_TrialDeath.csv]

Action	Agent X	Agent Y	Observation	Predator X	Predator Y	Reward
-1	7	0	-1	12	9	0
3	6	0	0	12	8	-1
3	5	0	1	11	7	-1
0	5	1	1	10	7	-1
3	4	1	1	9	7	-1
3	3	1	1	8	6	-1
3	2	1	1	7	6	-1
3	1	1	1	5	6	-1
2	1	0	1	5	5	-1
3	0	0	1	4	5	-1
0	0	1	1	3	5	-1
0	0	2	1	1	5	-1
0	0	3	1	0	5	-1
0	0	4	1	0	4	-101
