# Supplementary material for: Spatial planning with long visual range benefits escape from visual predators in complex naturalistic environments
Source: Nat Commun. 2020 Jun 16;11:3057. doi: 10.1038/s41467-020-16102-1 (PMC7298009; doi:10.1038/s41467-020-16102-1)
Supplement: Supplementary file 9 — Source Data [file 41467_2020_16102_MOESM9_ESM.zip › Source Data/Epsisodes/Supp. Mov. 2/Entropy08_TrialDeath.csv]

Action	Agent X	Agent Y	Observation	Predator X	Predator Y	Reward
-1	7	0	-1	0	0	0
0	7	1	0	2	0	-1
1	8	1	1	4	0	-1
0	8	2	1	6	0	-1
0	8	3	0	6	1	-1
0	8	4	0	7	1	-1
0	8	5	1	8	2	-1
3	7	5	1	8	4	-1
1	8	5	1	8	5	-101
